# Supplementary material for: Diverse and abundant resistome in terrestrial and aquatic vertebrates revealed by transcriptional analysis
Source: Sci Rep. 2020 Nov 2;10:18870. doi: 10.1038/s41598-020-75904-x (PMC7608656; doi:10.1038/s41598-020-75904-x)
Supplement: Supplementary file 1 — Supplementary Information 1. [file 41598_2020_75904_MOESM1_ESM.xlsx]

## Sheet: Table S1
Table S1. Meta-transcriptomic data used in this study.
Aliquots of RNA solutions from several individuals of a particular taxonomic group were pooled in equal quantity and used for library construction.
All of the libraries were subject to 150bp paired-end sequencing on the HiSeq 4000 platform (illumina).
Accession No.	Library information	Library name	Vertebrate Class	Vertebrate Orders	Vertebrate Species	Vertebrate tissues	Habitat	Living Depth (m)	Sampling sites	Library size (bp)
SRR6291338	Xiamen guitarfish mix - gut	BWLTYC	Chondrichthyes (cartilaginous fish)	Rajiformes	Rhinobatos hynnicephalus	Gut	Marine	0-90	China: Eastern China Sea	5964329100
SRR6291337	Xiamen guitarfish mix - liver	BWLTYG	Chondrichthyes (cartilaginous fish)	Rajiformes	Rhinobatos hynnicephalus	Liver	Marine	0-90	China: Eastern China Sea	4334336400
SRR6291340	Xiamen guitarfish mix - gill	BWLTYS	Chondrichthyes (cartilaginous fish)	Rajiformes	Rhinobatos hynnicephalus	Gill	Marine	0-90	China: Eastern China Sea	5278575300
SRR6291339	Xiamen sepia Stingray mix - gut	DHHHBHC	Chondrichthyes (cartilaginous fish)	Myliobatiformes	Urolophus aurantiacus	Gut	Marine	0-90	China: Eastern China Sea	5625212400
SRR6291335	Xiamen sepia Stingray mix - liver and gill	DHHHBHGS	Chondrichthyes (cartilaginous fish)	Myliobatiformes	Urolophus aurantiacus	Liver and gill	Marine	0-90	China: Eastern China Sea	5855018400
SRR6291336	Wenling hagfish mix - gut	DHMMC	Agnatha (jawless fish)	Myxiniformes	Eptatretus burgeri	Gut	Marine	300-1000	China: Eastern China Sea	5858278800
SRR6291325	Wenling hagfish mix - liver	DHMMG	Agnatha (jawless fish)	Myxiniformes	Eptatretus burgeri	Liver	Marine	300-1000	China: Eastern China Sea	7355495400
SRR6291313	Wenling hagfish mix - gill	DHMMS	Agnatha (jawless fish)	Myxiniformes	Eptatretus burgeri	Gill	Marine	300-1000	China: Eastern China Sea	6846213900
SRR6291327	Western African lungfish mix - gut	FZFYC	Sarcopterygii (lungfish)	Lepidosireniformes	Protopterus annectens	Gut	Freshwater	—	Nigeria	5728335600
SRR6291328	Western African lungfish mix - lung	FZFYF	Sarcopterygii (lungfish)	Lepidosireniformes	Protopterus annectens	Lung	Freshwater	—	Nigeria	4035919200
SRR6291329	Western African lungfish mix - liver	FZFYG	Sarcopterygii (lungfish)	Lepidosireniformes	Protopterus annectens	Liver	Freshwater	—	Nigeria	5045058600
SRR6291330	Western African lungfish mix - gill	FZFYS	Sarcopterygii (lungfish)	Lepidosireniformes	Protopterus annectens	Gill	Freshwater	—	Nigeria	4861738200
SRR6291331	Beihai tree frog mix - gut	GDSWC	Amphibia	Anura	Polypedates megacephalus	Gut	Amphibious	—	China: Guangxi	8201904000
SRR6291332	Beihai tree frog mix - lung	GDSWF	Amphibia	Anura	Polypedates megacephalus	Lung	Amphibious	—	China: Guangxi	5182995000
SRR6291304	Beihai tree frog mix - liver	GDSWG	Amphibia	Anura	Polypedates megacephalus	Liver	Amphibious	—	China: Guangxi	5861486100
SRR6291303	Guangdong caecilians mix - gut	GDYYC	Amphibia	Gymnophiona	Ichthyophis bannanicus	Gut	Amphibious	—	China: Guangdong	3667314000
SRR6291318	Guangdong caecilians mix - liver	GDYYGS	Amphibia	Gymnophiona	Ichthyophis bannanicus	Liver	Amphibious	—	China: Guangdong	3924300000
SRR6291317	Bluespotted stingray mix - gut	GSXHC	Chondrichthyes (cartilaginous fish)	Myliobatiformes	Neotrygon kuhlii	Gut	Marine	0-90	China: Eastern China Sea	4527185400
SRR6291316	Bluespotted stingray mix - liver	GSXHG	Chondrichthyes (cartilaginous fish)	Myliobatiformes	Neotrygon kuhlii	Liver	Marine	0-90	China: Eastern China Sea	5398016100
SRR6291315	Bluespotted stingray mix - gill	GSXHS	Chondrichthyes (cartilaginous fish)	Myliobatiformes	Neotrygon kuhlii	Gill	Marine	0-90	China: Eastern China Sea	5072303400
SRR6291288	Guangxi changeable lizard mix - gut	GXSXC	Reptilia	Squamata	Calotes versicolor	gut	Terrestrial	—	China: Guangxi	6975803700
SRR6291285	Guangxi changeable lizard mix - lung	GXSXF	Reptilia	Squamata	Calotes versicolor	lung	Terrestrial	—	China: Guangxi	6815237400
SRR6291286	Guangxi changeable lizard mix - liver	GXSXG	Reptilia	Squamata	Calotes versicolor	liver	Terrestrial	—	China: Guangxi	6000788400
SRR6291291	Guangxi lancelet mix	GXWCY	Leptocardii (lancelets)	Amphioxiformes	Branchiostoma belcheri	Entire individual	Marine	0-20	China: Guangxi	7025913300
SRR6291369	Wenling thamnaconus septentrionalis fish mix II -gill (subset of TXMYXMS)	LQMMTII	Actinopterygii (ray-finned fish)	Tetraodontiformes	Thamnaconus septentrionalis	Gill	Marine	0-90	China: Eastern China Sea	7728673500
SRR6291289	South American lungfish mix - gut	MZFYC	Sarcopterygii (lungfish)	Lepidosireniformes	Lepidosiren sp.	Gut	Freshwater	—	Chile	6175908600
SRR6291290	South American lungfish mix - organs	MZFYZ	Sarcopterygii (lungfish)	Lepidosireniformes	Lepidosiren sp.	Non-gut organs	Freshwater	—	Chile	6762222600
SRR6291283	Nanhai shark mix - gut	NHJSC	Chondrichthyes (cartilaginous fish)	Squaliformes, Carcharhiniformes	Squalus brevirostris, Mustelus manazo	Gut	Marine	100-300	China: South China Sea	7073667900
SRR6291284	Nanhai shark mix - liver	NHJSG	Chondrichthyes (cartilaginous fish)	Squaliformes, Carcharhiniformes	Squalus brevirostris, Mustelus manazo	Liver	Marine	100-300	China: South China Sea	6434119800
SRR6291256	Nanhai shark mix - gill	NHJSS	Chondrichthyes (cartilaginous fish)	Squaliformes, Carcharhiniformes	Squalus brevirostris, Mustelus manazo	Gill	Marine	100-300	China: South China Sea	6932728200
SRR6291255	Nanhai gost shark mix - gut	NHYJC	Chondrichthyes (cartilaginous fish)	Chimaeriformes	Chimaera sp. (2 species)	Gut	Marine	300-1000	China: South China Sea	5963657100
SRR6291258	Nanhai gost shark mix - liver	NHYJG	Chondrichthyes (cartilaginous fish)	Chimaeriformes	Chimaera sp. (2 species)	Liver	Marine	300-1000	China: South China Sea	7908721500
SRR6291257	Nanhai gost shark mix - gill	NHYJS	Chondrichthyes (cartilaginous fish)	Chimaeriformes	Chimaera sp. (2 species)	Gill	Marine	300-1000	China: South China Sea	6498931800
SRR6291314	Donghai shark mix II - gut	RBCSC	Chondrichthyes (cartilaginous fish)	Carcharhiniformes	Hemitriakis japanica, Mustelus manazo	Gut	Marine	100-300	China: Eastern China Sea	5548968900
SRR6291346	Donghai shark mix II - liver	RBCSG	Chondrichthyes (cartilaginous fish)	Carcharhiniformes	Hemitriakis japanica, Mustelus manazo	Liver	Marine	100-300	China: Eastern China Sea	4770481800
SRR6291312	Donghai shark mix II - gill	RBCSS	Chondrichthyes (cartilaginous fish)	Carcharhiniformes	Hemitriakis japanica, Mustelus manazo	Gill	Marine	100-300	China: Eastern China Sea	5106700800
SRR6291278	Wuhan asiatic toad mix - lung	WHHM	Amphibia	Anura	Bufo gargarizans	Lung	Amphibious	—	China: Hubei	8009147400
SRR6291311	Chinese softshell turtle mix - gut	WHJYC	Reptilia	Testudines	Pelodiscus sinensis	Gut	Terrestrial	—	China: Hubei	6358806300
SRR6291253	Chinese softshell turtle mix - liver and lung	WHJYGF	Reptilia	Testudines	Pelodiscus sinensis	Liver and lung	Terrestrial	—	China: Hubei	5615610600
SRR6291273	Wuhan spiny eel mix - gill (subset of DSYS)	WHQSR	Actinopterygii (ray-finned fish)	Synbranchiformes	Mastacembelus aculeatus	Gill	Freshwater	—	China: Hubei	7281743700
SRR6291254	Wuhan turtle mix - gut	WHWGC	Reptilia	Testudines	Mauremys megalocephala, Mauremys sinensis	Gut	Terrestrial	—	China: Hubei	5736193500
SRR6291261	Wuhan turtle mix - liver and lung	WHWGGF	Reptilia	Testudines	Mauremys megalocephala, Mauremys sinensis	Liver and lung	Terrestrial	—	China: Hubei	5280611100
SRR6291260	Xiamen fanray mix - gut	XMTSYC	Chondrichthyes (cartilaginous fish)	Myliobatiformes	Platyrhina sp. (2 species)	Gut	Marine	0-90	China: Eastern China Sea	5677073100
SRR6291259	Xiamen fanray mix - liver	XMTSYG	Chondrichthyes (cartilaginous fish)	Myliobatiformes	Platyrhina sp. (2 species)	Liver	Marine	0-90	China: Eastern China Sea	6723936600
SRR6291262	Xiamen fanray mix - gill	XMTSYS	Chondrichthyes (cartilaginous fish)	Myliobatiformes	Platyrhina sp. (2 species)	Gill	Marine	0-90	China: Eastern China Sea	5516563800
SRR6291270	Chinese Waterside Skink mix - gut (subset of LPXYC)	ZGLXR	Reptilia	Squamata	Tropidophorus sinicus	Gut	Terrestrial	—	China: Guangdong	6975937800

## Sheet: Tables S2
Table S2. Abundance of antibiotic resistance genes detected in vertebrate meta-transcriptomic libraries.
Abundance was calculated as reads per kilo base per million reads (RPKM), which was normalized by gene length, library size and a stably expressed host gene.
MLS: Macrolide, lincosamide and streptogramin
Hit sequence	ARGs	ARG type	GXSXC	GXSXF	GXSXG	GXWCY	LQMMTS	MZFYC	MZFYZ	NHJSC	NHJSG	NHJSS	NHYJC	NHYJG	NHYJS	BWLTYC	BWLTYG	BWLTYS	DHHHBHC	DHHHBHGS	DHMMC	DHMMG	DHMMS	FZFYC	FZFYF	FZFYG	FZFYS	GDSWC	GDSWF	GDSWG	GDYYC	GDYYGS	GSXHC	GSXHG	GSXHS	RBCSC	RBCSG	RBCSS	WHJYC	WHJYGF	WHWGC	WHWGGF	XMTSYC	XMTSYG	XMTSYS	WHHM	WHQSR	ZGLXR
JE0138|aminoglycoside|aac(3)_II	aac(3)_II	aminoglycoside	0	0	0	0	0	0	0	0	0	0	0	0	0	0	0	0	0	0	0	0	0	0	0	0	0	0	0	0	0	0	0	0	0	0	0	0	0	0	0	0	0	0	0	0	0.0871212	0
gi|446015186|ref|WP_000093041.1|aminoglycoside|aac(3)_IV	aac(3)_IV	aminoglycoside	0	0	0	0	0	0	0	0	0	0	0	0	0	0	0	0	0	0	0	0	0	0	0	0	0	0	0	0	0	0	0	0	0	0	0	0	0	0	0	0	0	0	0	0	0.186642	0
M29695.1.gene2.p01|aminoglycoside|aac(6')_II	aac(6')_II	aminoglycoside	0	0	0	0	0	0.00811357	0	0	0	0	0	0	0	0	0	0	0	0	0	0	0	0	0	0	0	0	0	0	0	0	0	0	0	0	0	0	0	0	0	0	0	0	0	0	0	0
gi|504871867|ref|WP_015058969.1|aminoglycoside|aadA	aadA	aminoglycoside	0	0	0.0633785	0.0579767	0	0	0	0	0	0	0	0	0	0	0	0	0	0	0	0	0	0	0	0	0	0	0	0	0	0	0	0	0.10538	0	0	0	0	0	0	0	0	0	0	0	0	0
gi|241992581|gb|ACS73641.1|aminoglycoside|aadA	aadA	aminoglycoside	0	0	0	0	0	0	0	0	0	0	0	0	0	0	0	0	0	0	0	0	0	0	0	0	0	0	0	0	0	0	0	0	0	0	0	0	0	0	0.0179456	0	0	0	0	0	0	0.0439597
KJ363320.1.gene3.p01|aminoglycoside|aadA	aadA	aminoglycoside	0	0	0	0	0	0	0	0	0	0	0	0	0	0	0	0	0	0	0	0	0	0	0	0	0	0	0	0	0	0	0	0	0	0	0	0	0	0	0.0182228	0	0	0	0	0	0	0.00743977
FJ381668.1.gene1.p01|aminoglycoside|aadA	aadA	aminoglycoside	0	0	0	0	0	0	0	0	0	0	0	0	0	0	0	0	0	0	0	0	0	0	0	0	0	0	0	0	0	0	0	0	0	0	0	0	0	0	0	0	0	0	0	0	0	0.00732662
ABF67771|aminoglycoside|aadA	aadA	aminoglycoside	0	0	0	0	0	0.0022282	0	0	0	0	0	0	0	0	0	0	0	0	0	0	0	0	0	0	0	0	0	0	0	0	0	0	0	0	0	0	0	0	0	0	0	0	0	0	0	0
ZP_04556181|aminoglycoside|aadE	aadE	aminoglycoside	0.02011	0	0	0	0	0	0	0	0	0	0	0	0	0	0	0	0	0	0	0	0	0	0	0	0	0	0	0	0	0	0	0	0	0	0	0	0	0	0	0	0	0	0	0	0	0
gi|281599802|gb|ADA72786.1|multidrug|acrA	acrA	multidrug	0.0354014	0.0244019	0.0583036	0	0.265689	0	0.0028482	0.104116	0.0691582	0.0143878	0	0	0.0877479	0.0453681	0.0282192	0	0.0679163	0	0	0	0	0	0	0.00981191	0	0	0	0.140179	0	0	0	0	0	0	0	0	0.0131418	0	0	0	0.0212526	0	0	0	0	0.0141337
ACB17731|multidrug|acrA	acrA	multidrug	0	0	0.0233214	0	0	0	0	0.044621	0	0	0	0	0	0	0	0	0	0	0	0	0	0	0	0	0	0	0	0.0350448	0	0	0	0	0	0	0	0	0	0	0	0	0	0	0.056031	0	0	0.00471125
gi|573042590|emb|CDI16885.1|multidrug|acrA	acrA	multidrug	0	0	0	0	0	0	0	0	0	0	0	0	0	0	0	0	0	0	0	0	0	0	0	0	0	0	0	0	0.0897282	0	0	0	0	0	0	0	0	0	0	0	0	0	0	0	0	0.0831756
ABG77965|multidrug|acrA	acrA	multidrug	0	0	0	0	0	0	0	0	0	0	0	0	0	0	0	0	0	0	0	0	0	0	0	0	0	0	0	0	0.0314162	0	0	0	0	0	0	0	0	0	0	0	0	0	0	0	0	0
CAC35724|multidrug|acrA	acrA	multidrug	0	0	0	0	0	0	0	0	0	0	0	0	0	0	0	0	0	0	0	0	0	0	0	0	0	0	0	0	0	0	0	0	0	0	0	0	0	0	0	0	0	0	0	0	0	0.0241466
gi|545296874|ref|WP_021577089.1|multidrug|acrB	acrB	multidrug	0.0262254	0.0808707	0.0272787	0.0665433	0.11654	0.000711581	0	0.0695901	0.175269	0.0504876	0.00896844	0.0143205	0	0	0.0440102	0	0.291283	0.139931	0	0.0271158	0	0.0171592	0.0105728	0	0	0.0195601	0	0.0819828	0.0356689	0	0.0252255	0	0	0.0182836	0	0.0745154	0.0409914	0	0	0	0	0.0369664	0.218462	0	0	0.187363
ZP_04620400|multidrug|acrB	acrB	multidrug	0	0	0	0	0	0	0	0	0	0	0	0	0	0	0	0	0	0	0	0	0	0	0	0	0	0	0	0	0	0	0	0	0	0	0	0	0	0	0	0	0	0	0	0	0	0.00734057
gi|727178815|ref|WP_033642107.1|multidrug|acrB	acrB	multidrug	0.0041448	0	0	0.00832585	0	0	0	0	0.0269902	0.0168453	0	0	0	0	0	0	0.0132528	0	0	0	0	0	0	0	0	0.00489469	0	0	0	0	0	0	0	0	0	0	0	0	0	0	0.00829419	0	0	0	0	0.00367729
CAL13137|multidrug|acrB	acrB	multidrug	0	0	0	0	0	0	0	0	0	0	0	0	0	0	0	0	0	0	0	0	0	0	0	0	0	0	0	0	0	0	0	0	0	0	0	0	0	0	0.0089899	0	0	0	0	0	0	0
YP_001477358|multidrug|acrB	acrB	multidrug	0	0	0	0	0	0	0	0	0	0.00561509	0	0	0	0	0	0	0	0	0	0	0	0	0	0	0	0	0	0	0.011901	0	0	0	0	0	0	0	0.00512882	0	0.00450353	0	0	0	0	0	0	0.00367729
ABG77966|multidrug|acrB	acrB	multidrug	0	0	0.00910159	0	0	0	0	0	0	0	0	0	0	0	0	0	0	0	0	0	0	0	0	0	0	0.00978937	0	0	0.0476039	0	0	0	0	0	0	0	0.0256441	0	0	0	0	0	0	0	0.118877	0.14893
gi|503341948|ref|WP_013576609.1|multidrug|acrB	acrB	multidrug	0	0	0.0181685	0	0	0	0	0	0.0269388	0	0	0	0	0	0	0	0	0	0	0	0	0	0	0	0	0	0.0147735	0	0	0	0	0	0	0	0	0	0	0	0.0089899	0	0	0	0	0	0	0.00550543
CAC35725|multidrug|acrB	acrB	multidrug	0	0	0	0	0	0	0	0	0	0	0	0	0	0	0	0	0	0	0	0	0	0	0	0	0	0.0146841	0	0	0.0476039	0	0	0	0	0	0	0	0.0102576	0	0.00900705	0	0	0	0	0	0.0237754	0.0974482
ZP_04635098|multidrug|acrB	acrB	multidrug	0	0	0	0	0	0	0	0	0	0	0	0	0	0	0	0	0	0	0	0	0	0	0	0	0	0	0	0	0	0	0	0	0	0	0	0	0.0105083	0	0	0	0	0	0	0	0	0
YP_001871463|multidrug|acrB	acrB	multidrug	0	0	0	0	0	0	0	0	0	0	0	0	0	0	0	0	0	0	0	0	0	0.00428571	0	0	0	0.0146561	0	0	0	0	0	0	0	0	0	0	0	0	0	0	0	0	0	0	0	0
gi|754968546|ref|WP_042324453.1|multidrug|acrB	acrB	multidrug	0	0	0	0	0	0	0	0	0	0	0	0	0	0	0	0	0	0	0	0	0	0	0	0	0	0	0	0	0	0	0	0	0	0	0	0	0	0	0	0	0	0	0	0	0	0.0881709
ZP_02902384|multidrug|acrB	acrB	multidrug	0	0	0	0	0	0	0	0	0	0	0	0	0	0	0	0	0	0	0	0	0	0	0	0	0	0.00978004	0	0	0.0356689	0	0	0	0	0	0	0	0.0102479	0	0	0	0	0	0	0	0	0.067965
ABR13271|multidrug|acrB	acrB	multidrug	0	0	0	0	0	0	0	0	0	0	0	0	0	0	0	0	0	0	0	0	0	0	0	0	0	0	0	0	0.011901	0	0	0	0	0	0	0	0.0102576	0	0	0	0	0	0	0	0	0.0753845
YP_001175677|multidrug|acrB	acrB	multidrug	0	0	0	0	0	0	0	0	0	0	0	0	0	0	0	0	0	0	0	0	0	0	0	0	0	0.00978004	0	0	0.0118896	0	0	0	0	0	0	0	0	0	0	0	0	0	0	0	0	0.00367379
gi|493365861|ref|WP_006322279.1|multidrug|acrB	acrB	multidrug	0	0	0	0	0	0	0	0.0116094	0	0	0	0	0	0	0	0	0	0	0	0	0	0	0	0	0	0	0	0	0.011901	0	0	0	0	0	0	0	0	0	0	0	0	0	0	0	0	0
gi|146387261|pdb|2HQC|multidrug|acrB	acrB	multidrug	0	0	0	0	0	0	0	0	0	0	0	0	0	0	0	0	0	0	0	0	0	0	0	0	0	0	0	0	0	0	0	0	0	0	0	0	0	0	0	0	0	0	0	0	0	0.00182992
gi|495735716|ref|WP_008460295.1|multidrug|acrB	acrB	multidrug	0	0	0	0	0.00647442	0	0	0	0.0134822	0	0	0	0	0	0	0	0	0	0	0	0	0	0	0	0	0	0	0	0	0	0	0	0	0	0	0	0.00512393	0	0	0	0.00828628	0	0.0109231	0	0	0
gi|643662068|ref|WP_025246873.1|multidrug|acrB	acrB	multidrug	0	0	0	0	0	0	0	0	0.0335457	0	0	0	0	0	0	0	0.0395319	0	0	0	0	0	0	0	0	0	0	0	0	0	0	0.00574531	0	0	0	0	0.0101992	0	0	0	0	0	0	0	0	0
CP000647.1.gene443.p01|multidrug|acrB	acrB	multidrug	0	0	0	0	0	0	0	0	0	0	0	0	0	0	0	0	0	0	0	0	0	0	0	0	0	0	0	0	0	0	0	0	0	0	0	0	0	0	0	0	0	0	0	0	0	0.0128705
YP_002932544|multidrug|acrB	acrB	multidrug	0	0	0	0	0.00646825	0.000710903	0	0	0.0336735	0	0	0	0	0	0	0	0.0396825	0	0	0	0	0	0	0	0	0	0	0	0	0	0	0	0	0	0	0	0	0	0	0	0	0	0	0	0	0
YP_454364|multidrug|acrB	acrB	multidrug	0	0	0	0	0	0	0	0	0	0	0	0	0	0	0	0	0	0	0	0	0	0	0	0	0	0	0.00981164	0	0	0	0	0	0	0	0	0	0	0	0	0	0	0	0	0	0	0
CP001918.1.gene1257.p01|multidrug|acrB	acrB	multidrug	0	0	0	0	0	0	0	0	0	0	0	0	0	0	0	0	0	0	0	0	0	0	0	0	0	0	0	0	0	0	0	0	0	0	0	0	0	0	0	0	0	0	0	0	0	0.00183865
YP_001747848|multidrug|acrB	acrB	multidrug	0	0	0	0	0.0066979	0	0	0	0	0	0	0	0	0	0	0	0	0	0	0	0	0	0	0	0	0	0	0	0	0	0	0	0	0	0	0	0	0	0	0	0	0	0	0	0	0
YP_002240037|multidrug|acrB	acrB	multidrug	0	0	0	0	0	0	0	0	0	0	0	0	0	0	0	0	0	0	0	0	0	0	0	0	0	0	0	0	0	0	0	0	0	0	0	0	0	0	0	0	0	0	0	0	0	0.00183865
gi|695815610|ref|WP_032729455.1|multidrug|acrB	acrB	multidrug	0	0	0	0	0	0	0	0	0	0	0	0	0	0	0	0	0	0	0	0	0	0	0	0	0	0	0	0	0	0	0	0	0	0	0	0	0	0	0	0	0	0	0	0	0	0.00183865
YP_002848372|multidrug|acrB	acrB	multidrug	0.00414085	0	0	0	0	0	0	0	0	0	0	0	0	0	0	0	0	0	0	0	0	0	0	0	0	0	0	0	0.095117	0	0	0	0	0	0	0	0.0102479	0	0	0	0	0	0	0	0	0.361868
CAG74079|multidrug|acrB	acrB	multidrug	0	0	0	0	0	0	0	0	0	0	0	0	0	0	0	0	0	0	0	0	0	0	0	0	0	0	0	0	0	0	0	0	0	0	0	0	0	0	0	0	0	0	0	0	0	0.00369847
AAQ21216|multidrug|acrB	acrB	multidrug	0	0	0	0	0	0	0	0	0	0.00561509	0	0	0	0	0	0	0	0	0	0.0135708	0	0	0	0	0	0.00489469	0	0	0	0	0	0	0	0	0	0	0	0	0	0.00394691	0	0	0	0	0	0
YP_001908403|multidrug|acrB	acrB	multidrug	0	0.0190465	0	0	0	0	0	0	0.0202426	0	0.0053862	0	0	0	0	0	0	0	0	0	0	0	0	0	0	0	0	0	0	0	0	0	0	0	0	0	0.00512882	0	0	0	0	0	0	0	0	0.00183865
CAC41009|multidrug|acrB	acrB	multidrug	0	0	0	0	0	0	0	0	0	0	0	0	0	0	0	0	0	0	0	0	0	0	0	0	0	0	0	0	0	0	0	0	0	0	0	0	0	0	0	0	0	0	0	0	0	0.00367729
gi|554963131|ref|WP_023207516.1|multidrug|acrB	acrB	multidrug	0	0	0	0	0	0	0	0	0	0	0	0	0	0	0	0	0	0	0	0	0	0	0	0	0	0	0	0	0	0	0	0	0	0	0	0	0	0	0	0	0	0	0	0	0	0.00183689
NC_010400.5984384.p01|multidrug|adeC	adeC	multidrug	0	0	0	0	0	0	0	0	0	0	0	0	0	0	0	0	0	0	0	0	0	0	0	0	0	0	0	0	0	0	0	0	0	0	0	0	0	0	0	0	0	0	0	0.119038	0.102749	0
gi|691078841|ref|WP_032016505.1|multidrug|adeJ	adeJ	multidrug	0	0	0	0	0	0	0	0	0	0	0	0	0	0	0	0	0	0	0	0	0	0	0	0	0	0	0	0	0	0	0	0	0	0	0	0	0	0	0	0	0	0	0	0.122779	0.0471014	0
AAF86692|beta_lactam|ampC	ampC	beta-lactam	0	0	0	0	0	0	0	0	0	0	0	0	0	0	0	0	0	0	0	0	0	0	0	0	0	0	0	0	0.12792	0	0	0	0	0	0	0	0	0	0	0	0	0	0	0	0	0
AF180958.1.gene1.p01|beta_lactam|ampC	ampC	beta-lactam	0	0	0	0	0	0	0	0	0	0	0	0	0	0	0	0	0	0	0	0	0	0	0	0	0	0	0	0	0.132331	0	0	0	0	0	0	0	0	0	0	0	0	0	0	0	0	0
ZP_03453095|multidrug|amrB	amrB	multidrug	0	0	0	0	0	0	0	0	0	0	0	0	0	0	0	0	0	0	0	0	0	0	0	0	0	0	0	0	0	0	0	0	0	0	0	0	0	0	0	0	0	0	0	0	0	0.00184746
X04555.1.orf0.gene.p01|aminoglycoside|ant(2'')_I	ant(2'')_I	aminoglycoside	0	0	0	0	0	0.00899335	0.0187134	0	0	0	0	0	0	0	0	0	0	0	0	0	0	0	0	0	0	0	0	0	0	0	0	0	0	0	0	0	0	0	0	0	0	0	0	0.0289826	0	0
AAU89126|aminoglycoside|ant(3'')_Ih_aac(6')_IId	ant(3'')_Ih_aac(6')_IId	aminoglycoside	0	0	0	0	0	0	0	0	0	0	0	0	0	0	0	0	0	0	0	0	0	0	0	0	0	0	0	0	0	0	0	0	0	0	0	0	0	0	0.0101937	0	0	0	0	0	0	0
M20305.1.gene1.p1|aminoglycoside|aph(3')_I	aph(3')_I	aminoglycoside	2.34552	0	0	0	0	0	0	0	0	0.0434289	0.0138862	0	0	0	0	0	0	0	0	0	0	0	0	0	0	0	0	0	0	0	0	0	0	0	0	0	0	0	0	0	0	0	0	0	0	0
gi|11991641|gb|AAG42313.1|AF306519_1|aminoglycoside|aph(3')_I	aph(3')_I	aminoglycoside	0.0641144	0.165726	0.175986	0.0643948	0	0	0	0	0.600158	0.0434289	0.0138862	0	0.0662157	0	0	0.0678677	0.256253	0.154758	0.00680662	0	0	0	0	0	0.0132226	0	0	0	0	0	0.065096	0	0	0.070773	0.0662157	0	0.396679	0.0704797	0.0522476	0.0152633	0.0320749	0.107319	0.25369	0.0798893	0	0.0284413
YP_112402|aminoglycoside|aph(3')_I	aph(3')_I	aminoglycoside	0.678544	0	0	0	0	0	0	0	0	0.0434289	0	0	0	0	0	0	0	0	0	0	0	0	0	0	0	0	0	0	0	0	0	0	0	0	0	0	0	0	0	0	0	0	0	0	0	0
AAB34257|aminoglycoside|aph(3')_I	aph(3')_I	aminoglycoside	0	0.0927546	0	0	0	0	0	0.0678439	0.0788635	0	0	0	0	0	0	0	0.0516316	0	0.00685723	0	0	0	0	0	0	0	0	0	0	0	0	0	0	0	0	0	0.0799257	0	0	0	0	0.0360388	0.0851921	0	0	0
DQ464881.1.gene4.p01|aminoglycoside|aph(3'')_I	aph(3'')_I	aminoglycoside	0.3642	0	0	0	0	0	0.0071467	0	0	0	0	0	0	0	0	0	0	0	0	0	0	0	0	0	0	0	0	0	0	0	0	0	0	0	0	0	0	0	0	0	0	0	0	0	0	0
AF313472.2.gene15.p01|aminoglycoside|aph(3'')_I	aph(3'')_I	aminoglycoside	0.162687	0	0	0	0	0	0	0.045568	0	0	0	0	0	0	0	0	0	0	0	0	0	0	0	0	0	0	0	0	0	0	0	0	0	0	0	0	0	0	0	0	0	0	0	0	0	0
gi|691150292|ref|WP_032062476.1|aminoglycoside|aph(6)_I	aph(6)_I	aminoglycoside	0.473958	0.0179503	0	0	0	0	0	0	0	0	0	0	0	0	0	0	0	0	0	0	0	0	0	0	0	0	0	0	0	0	0	0	0	0	0	0	0	0	0	0	0	0	0	0.0778777	0	0
gi|754690915|ref|WP_042068827.1|aminoglycoside|aph(6)_I	aph(6)_I	aminoglycoside	0.100771	0	0	0	0	0	0	0	0	0	0	0	0	0	0	0	0	0	0	0	0	0	0	0	0	0	0	0	0	0	0	0	0	0	0	0	0	0	0	0	0	0	0	0.105739	0	0
ZP_04405450|aminoglycoside|aph(6)_I	aph(6)_I	aminoglycoside	0.00474727	0	0	0	0	0	0.00381938	0	0	0	0	0	0	0	0	0	0	0	0	0	0	0	0	0	0	0	0	0	0	0	0	0	0	0	0	0	0	0	0	0	0	0	0	0.0709836	0	0
gi|929918689|ref|WP_054103864.1|aminoglycoside|aph(6)_I	aph(6)_I	aminoglycoside	0.00520833	0	0	0	0	0	0	0	0	0	0	0	0	0	0	0	0	0	0	0	0	0	0	0	0	0	0	0	0	0	0	0	0	0	0	0	0	0	0	0	0	0	0	0	0	0
Q32DT3|polymyxin|arnA	arnA	polymyxin	0.0285196	0.0151218	0.0289044	0.0727124	0.0617424	0	0	0.156692	0	0	0.00570175	0.00569024	0.0271886	0	0	0	0.0420875	0	0	0	0	0	0	0	0	0.0155443	0	0.0217172	0	0	0.0534577	0	0.0120149	0.0290598	0	0	0	0	0.0143021	0.0125344	0.0263403	0	0.0868056	0	0	0.0350346
Q8FFM1|polymyxin|arnA	arnA	polymyxin	0	0.0075609	0	0.0264409	0.0617424	0.00113098	0	0.0276515	0	0	0.00285088	0	0	0	0	0	0	0	0	0	0	0	0	0	0	0	0	0	0	0	0	0	0	0.0290598	0	0	0	0	0	0	0	0	0	0	0	0
gi|754613472|ref|WP_042002901.1|polymyxin|arnA	arnA	polymyxin	0.0109691	0.0075609	0.0144522	0.0198307	0.0720328	0.00113098	0	0.00921717	0.0214286	0.00891608	0	0	0	0	0	0	0	0	0	0	0	0	0	0	0	0	0	0.0651515	0	0	0	0	0	0.0290598	0	0	0.0814394	0	0	0.00626722	0	0	0.0520833	0	0	0
gi|546183294|ref|WP_021823865.1|polymyxin|arnA	arnA	polymyxin	0	0	0.00722611	0	0.0411616	0	0	0.00921717	0.107143	0.00891608	0	0.0113805	0.0271886	0	0	0	0	0	0	0	0	0	0	0	0	0	0	0	0	0	0	0	0	0	0	0	0	0	0	0	0	0	0	0	0	0
gi|485729239|ref|WP_001357227.1|polymyxin|arnA	arnA	polymyxin	0	0	0	0	0	0	0	0	0	0	0.00285088	0	0	0	0	0	0	0	0	0	0	0	0	0	0	0	0	0	0	0	0	0	0	0	0	0	0	0	0	0	0	0	0	0	0	0
gi|489931383|ref|WP_003834702.1|polymyxin|arnA	arnA	polymyxin	0	0	0	0	0	0	0	0	0	0	0	0	0	0	0	0	0	0	0	0	0	0	0	0	0	0.0155443	0	0	0.0188973	0	0	0	0	0	0	0	0	0	0	0	0	0	0	0	0	0.096345
gi|757799830|ref|WP_043017032.1|polymyxin|arnA	arnA	polymyxin	0	0	0	0	0	0	0	0	0	0	0	0	0	0	0	0	0	0	0	0	0	0	0	0	0	0	0	0	0.0188973	0	0	0	0	0	0	0	0	0	0	0	0	0	0	0	0	0.00291955
YP_002850217|polymyxin|arnA	arnA	polymyxin	0	0	0	0	0	0	0	0	0	0	0	0	0	0	0	0	0	0	0	0	0	0	0	0	0	0	0	0	0	0	0	0	0	0	0	0	0	0	0	0	0	0	0	0	0	0.00291955
gi|696375142|ref|WP_032949690.1|polymyxin|arnA	arnA	polymyxin	0	0	0	0	0	0	0	0	0	0	0	0	0	0	0	0	0	0	0	0	0	0	0	0	0	0.0155443	0	0	0	0	0	0	0	0	0	0	0	0	0	0	0	0	0	0	0	0
gi|696369048|ref|WP_032944060.1|polymyxin|arnA	arnA	polymyxin	0	0	0	0	0	0	0	0	0	0	0	0	0	0	0	0	0	0	0	0	0	0	0	0	0	0	0	0	0.0188973	0	0	0	0	0	0	0	0	0	0	0	0	0	0	0	0	0
ZP_02901868|polymyxin|arnA	arnA	polymyxin	0	0	0	0	0	0	0	0	0	0	0	0	0	0	0	0	0	0	0	0	0	0	0	0	0	0	0	0	0.0377946	0	0	0	0	0	0	0	0	0	0	0	0	0	0	0	0	0
gi|693233527|ref|WP_032345243.1|polymyxin|arnA	arnA	polymyxin	0	0	0	0	0	0	0	0	0	0	0	0.00569024	0	0	0	0	0	0	0	0	0	0	0	0	0	0	0	0	0	0	0	0	0	0	0	0	0	0	0	0	0	0	0	0	0	0
gi|765458296|ref|WP_044714032.1|polymyxin|arnA	arnA	polymyxin	0	0	0	0	0	0	0	0	0	0	0	0	0	0	0	0	0	0	0	0	0	0	0	0	0	0	0	0	0.0188973	0	0	0	0	0	0	0	0	0	0	0	0	0	0	0	0	0
gi|1002399350|ref|WP_061382108.1|polymyxin|arnA	arnA	polymyxin	0	0	0	0	0	0	0	0	0	0	0	0	0	0	0	0	0	0	0	0	0	0	0	0	0	0	0	0	0	0	0	0	0	0	0	0	0	0	0	0	0	0	0	0	0	0.00875864
YP_002937728|bacitracin|bacA	bacA	bacitracin	0.0200404	0	0	0	0	0	0	0	0	0	0	0	0	0	0	0	0	0	0	0	0	0	0	0	0	0	0	0	0	0	0	0	0	0	0	0	0	0	0	0	0	0	0	0	0	0
YP_001898234|bacitracin|bacA	bacA	bacitracin	0	0	0	0	0.0695392	0	0	0	0	0	0	0	0	0	0	0	0	0	0	0	0	0	0	0	0	0	0	0	0	0	0	0	0	0	0	0	0	0	0	0	0	0	0	0	0	0
YP_002931998|bacitracin|bacA	bacA	bacitracin	0	0	0	0	0	0	0	0	0	0	0	0	0	0	0	0	0	0	0	0	0	0	0	0	0	0	0	0	0.0917075	0	0	0	0	0.0352564	0	0	0	0	0	0	0	0	0	0	0	0.0141684
YP_001178170|bacitracin|bacA	bacA	bacitracin	0.0212149	0	0	0	0.0248779	0	0	0	0	0	0	0	0	0	0	0	0	0	0	0	0	0	0.020313	0	0	0	0	0	0	0	0	0	0	0.0351273	0	0	0	0	0	0	0	0	0	0	0	0.0635242
A7FE74|bacitracin|bacA	bacA	bacitracin	0	0	0	0	0	0	0	0	0	0	0	0	0	0	0	0	0	0	0	0	0	0	0	0	0	0	0	0	0.0458538	0	0	0	0	0	0	0	0	0	0	0	0	0	0	0	0	0
BAH65231|bacitracin|bacA	bacA	bacitracin	0	0	0	0	0	0	0	0	0	0	0	0	0	0	0	0	0	0	0	0	0	0	0	0	0	0	0	0	0	0	0	0	0	0	0	0	0	0	0	0	0.03184	0	0	0	0	0.00705824
YP_218139|bacitracin|bacA	bacA	bacitracin	0.0105687	0	0	0.0159224	0.0495742	0	0	0.0222019	0.103233	0	0.00686708	0	0	0	0	0	0	0	0	0	0	0	0	0	0.0130779	0	0	0	0	0	0	0	0	0	0	0	0	0.034854	0	0	0	0	0	0	0.181873	0.126585
ZP_03541894|bacitracin|bacA	bacA	bacitracin	0	0	0	0	0	0	0	0	0	0	0	0	0	0	0	0	0	0	0	0	0	0	0	0	0	0	0	0	0	0	0	0	0	0	0	0	0	0	0	0	0	0	0	0.105353	0	0
ACB16010|bacitracin|bacA	bacA	bacitracin	0.0107253	0.0369644	0	0.0161583	0.100617	0	0	0	0.104762	0	0.00696881	0	0.132922	0	0	0	0	0	0	0	0	0	0.0205387	0.0148632	0.0132716	0.0189986	0	0	0	0	0.196011	0	0	0.0355176	0	0	0	0.0176852	0	0	0	0	0	0	0	0.0499567
CAJ93947|bacitracin|bacA	bacA	bacitracin	0	0	0	0	0	0	0	0	0	0	0	0	0	0	0	0	0	0	0	0	0	0	0	0	0	0	0	0	0	0	0	0	0	0	0	0	0	0	0	0	0	0	0	0	0	0.0314853
YP_001925041|bacitracin|bacA	bacA	bacitracin	0	0	0	0	0	0	0	0	0	0.0415874	0	0	0	0	0	0	0	0	0	0	0	0	0	0	0	0	0	0	0	0	0	0	0	0	0	0	0	0	0	0	0	0	0	0	0	0
YP_001140148|bacitracin|bacA	bacA	bacitracin	0	0	0	0	0	0	0	0	0	0	0	0	0	0	0	0	0	0	0	0	0	0	0	0	0	0	0	0	0	0	0	0	0	0	0	0	0	0	0.0174159	0	0	0	0	0	0	0
NP_462120|bacitracin|bacA	bacA	bacitracin	0	0	0	0	0	0	0	0	0	0	0	0	0	0	0	0	0	0	0	0	0	0	0	0	0	0	0	0	0	0	0	0	0	0	0	0	0	0	0	0	0	0	0	0	0	0.014065
YP_001573343|bacitracin|bacA	bacA	bacitracin	0	0	0	0	0	0	0	0	0	0	0	0	0	0	0	0	0	0	0	0	0	0	0	0	0	0	0	0	0	0	0	0	0	0	0	0	0	0	0	0	0	0	0	0	0	0.00705824
ZP_02007607|bacitracin|bacA	bacA	bacitracin	0	0	0	0	0.0695392	0	0	0	0	0	0	0	0	0	0	0	0	0	0	0	0	0	0	0	0	0	0	0	0	0	0	0	0	0	0	0	0	0	0	0	0	0	0	0	0	0
ZP_03829223|bacitracin|bacA	bacA	bacitracin	0	0	0	0	0	0	0	0	0	0	0	0	0	0	0	0	0	0	0	0	0	0	0	0	0	0	0	0	0.137561	0	0	0	0	0	0	0	0	0	0	0	0	0	0	0	0	0
YP_581244|bacitracin|bacA	bacA	bacitracin	0	0	0	0	0	0	0	0	0	0	0	0	0	0	0	0	0	0	0	0	0	0	0	0	0	0	0	0	0	0	0	0	0	0	0.128175	0	0	0	0	0	0	0	0	0	0	0
YP_002847905|bacitracin|bacA	bacA	bacitracin	0	0	0	0	0	0	0	0	0	0	0	0	0	0	0	0	0	0	0	0	0	0	0	0	0	0	0	0	0.0917075	0	0	0	0	0	0	0	0	0	0.0173518	0	0	0	0	0	0	0.502978
YP_002236533|bacitracin|bacA	bacA	bacitracin	0	0	0	0	0	0	0	0	0	0	0	0	0	0	0	0	0	0	0	0	0	0	0	0	0	0	0	0	0	0	0	0	0	0	0	0	0	0	0	0	0	0	0	0	0	0.00705824
Q9I2E5|bacitracin|bacA	bacA	bacitracin	0	0	0	0	0	0	0	0	0	0	0	0	0	0	0	0	0	0	0	0	0	0	0	0	0	0	0	0	0	0	0	0	0	0	0	0	0	0	0	0	0	0	0	0	0	0.0556506
A0KQI1|bacitracin|bacA	bacA	bacitracin	0	0	0	0	0	0	0	0	0	0	0	0	0	0	0	0	0	0	0	0	0	0	0	0	0	0	0	0	0	0	0	0	0	0	0	0	0	0	0.0348317	0	0	0	0	0	0	0
YP_002479998|bacitracin|bacA	bacA	bacitracin	0	0	0	0	0	0	0	0	0	0	0	0	0	0	0	0	0	0	0	0	0	0	0	0	0	0	0	0	0	0	0	0	0	0	0	0	0	0	0	0	0	0	0	0	0	0.0436279
YP_312012|bacitracin|bacA	bacA	bacitracin	0	0	0	0	0	0	0	0	0	0	0	0	0	0	0	0	0	0	0	0	0	0	0	0	0	0.0187899	0	0	0	0	0	0	0	0	0	0	0	0	0	0	0	0	0	0	0	0
ZP_04060511|bacitracin|bacA	bacA	bacitracin	0	0	0	0	0	0	0	0	0	0	0	0	0	0	0	0	0	0	0	0	0	0	0	0	0	0	0	0	0	0	0	0	0	0	0	0	0	0	0	0	0	0	0	0.149827	0	0
Q880L3|bacitracin|bacA	bacA	bacitracin	0	0	0	0	0	0	0	0	0	0	0	0	0	0	0	0	0	0	0	0	0	0	0	0	0	0	0	0	0	0	0	0	0	0	0	0	0	0	0.0342007	0	0	0	0	0	0	0
A8A4L2|bacitracin|bacA	bacA	bacitracin	0.0212149	0.219349	0	0	0	0	0	0	0	0	0.00689223	0	0	0	0	0	0	0	0	0	0	0	0	0.0146999	0	0	0	0	0	0	0	0	0	0.105382	0	0	0	0.0174908	0	0	0	0	0	0	0	0
YP_080399|bacitracin|bacA	bacA	bacitracin	0	0	0	0	0.147645	0	0	0	0	0	0	0	0	0	0	0	0	0	0	0	0	0	0	0	0	0	0	0	0	0	0	0	0	0	0	0	0	0	0	0	0	0	0	0	0	0
YP_584847|bacitracin|bacA	bacA	bacitracin	0	0	0	0	0	0	0	0	0	0	0	0	0	0	0	0	0	0	0	0	0	0	0	0	0	0	0	0	0	0	0	0	0	0	0	0	0	0	0	0	0	0	0	0	0	0.0263058
NP_289632|bacitracin|bacA	bacA	bacitracin	0	0	0	0	0	0	0	0	0	0	0	0	0	0	0	0	0	0	0	0	0	0	0	0	0	0.0187899	0	0	0	0	0	0	0	0	0	0	0	0	0	0	0	0	0	0	0	0
YP_001437159|multidrug|bicyclomycin_multidrug_efflux_protein_bcr	bicyclomycin_multidrug_efflux_protein_bcr	multidrug	0	0	0	0	0	0	0	0	0	0	0	0	0	0	0	0	0	0	0	0	0	0	0	0	0	0	0	0	0.0313372	0	0	0	0	0	0	0	0	0	0	0	0	0	0	0	0.0626047	0
YP_689681|multidrug|bicyclomycin_multidrug_efflux_protein_bcr	bicyclomycin_multidrug_efflux_protein_bcr	multidrug	0	0.050406	0.024087	0.011017	0	0	0	0.0614478	0.178571	0	0.0285088	0.0379349	0.0453143	0	0.0291456	0	0	0.0264769	0	0	0	0	0	0	0	0	0	0	0	0	0	0	0	0	0	0	0.0542929	0	0	0	0.131702	0.195847	0	0	0	0.0291955
YP_001452184|multidrug|bicyclomycin_multidrug_efflux_protein_bcr	bicyclomycin_multidrug_efflux_protein_bcr	multidrug	0	0	0	0	0	0	0	0	0	0	0	0	0	0	0	0	0	0	0	0	0	0	0	0	0	0	0	0	0	0	0	0	0	0	0	0	0	0	0	0	0	0	0	0	0	0.0408891
YP_853293|multidrug|bicyclomycin_multidrug_efflux_protein_bcr	bicyclomycin_multidrug_efflux_protein_bcr	multidrug	0.00768126	0	0	0	0.018015	0.00395994	0	0.0322723	0.0937855	0.0156091	0	0	0.047598	0	0	0	0	0.0278113	0	0	0	0	0	0	0	0	0	0	0	0	0	0	0.042068	0	0	0	0.0285146	0	0	0	0	0	0	0	0	0.0204446
YP_002413233|multidrug|bicyclomycin_multidrug_efflux_protein_bcr	bicyclomycin_multidrug_efflux_protein_bcr	multidrug	0.0219381	0	0	0	0.102904	0	0.00588339	0.0307239	0.0535714	0.0297203	0.0190058	0	0	0	0	0	0.0701459	0.0264769	0	0	0	0	0	0	0	0	0	0	0	0	0	0	0	0	0	0	0	0	0	0	0.0219503	0	0	0	0	0
YP_002850162|multidrug|bicyclomycin_multidrug_efflux_protein_bcr	bicyclomycin_multidrug_efflux_protein_bcr	multidrug	0	0	0	0	0	0	0	0	0	0	0	0	0	0	0	0	0	0	0	0	0	0	0	0	0	0	0	0	0	0	0	0	0	0	0	0	0	0	0.0715106	0	0	0	0	0	0	0.277357
BAH64410|multidrug|bicyclomycin_multidrug_efflux_protein_bcr	bicyclomycin_multidrug_efflux_protein_bcr	multidrug	0	0	0	0	0	0	0	0	0	0	0	0	0	0	0	0	0	0	0	0	0	0	0	0	0	0	0	0	0	0	0	0	0	0	0	0	0	0	0	0	0	0	0	0	0	0.00484146
YP_002237398|multidrug|bicyclomycin_multidrug_efflux_protein_bcr	bicyclomycin_multidrug_efflux_protein_bcr	multidrug	0	0	0	0	0	0	0	0	0	0	0	0	0	0	0	0	0	0	0	0	0	0	0	0	0	0	0	0	0	0	0	0	0	0	0	0	0	0	0	0	0	0	0	0	0	0.00968292
AAA16406|multidrug|bicyclomycin_multidrug_efflux_protein_bcr	bicyclomycin_multidrug_efflux_protein_bcr	multidrug	0.00768126	0	0	0	0.0540451	0	0	0	0.0375142	0	0	0	0	0	0.0306145	0	0.0736811	0	0	0	0	0	0	0	0	0	0	0	0	0	0	0	0	0	0	0	0.0285146	0	0	0	0	0	0	0	0	0
X96858.1.gene1.p01|beta_lactam|blaB	blaB	beta-lactam	0	0	0	0	0	0	0	0	0	0	0	0	0	0	0	0	0	0	0	0	0	0	0	0	0	0	0	0	0	0	0	0	0	0	0	0	0	0	0	0	0	0	0	0	0	0.0154771
AF326777.3.gene18.p01|chloramphenicol|cat_chloramphenicol_acetyltransferase	cat_chloramphenicol_acetyltransferase	chloramphenicol	1.25618	2.3242	2.22129	1.65346	3.53539	0.0306759	0.06915	3.27778	8.29843	1.31665	0.76466	0.428716	2.54008	0.338914	0.63242	0	3.86859	1.3884	0.101074	0.0649417	0.571284	0.10274	0.253217	0.0916226	0.376332	0.491882	0.0944426	1.50533	0.0569508	0.218502	0.76525	0.359462	1.12249	0.831987	0.737443	0.662861	1.69349	0.588699	0.624983	0.207763	1.42887	0.575469	4.7089	0	0	0
CAA67774|chloramphenicol|cat_chloramphenicol_acetyltransferase	cat_chloramphenicol_acetyltransferase	chloramphenicol	0.561977	1.07096	0.979979	0.896454	2.20186	0.0238591	0.090427	2.30556	4.00391	0.644889	0.541276	0.308676	1.63876	0.211821	0.474315	0.0839825	3.10756	0.622388	0.0252684	0.454592	0.214231	0.164384	0.15193	0.0549736	0.196347	0.23423	0.0236106	1.17808	0.113902	0.109251	0.201382	0.193557	0.362092	0.262733	0.819381	0.254947	1.07991	0.436073	0.560329	0.1511	0.317527	0.531202	3.76712	0	0	0
D16171.1.gene1.p01|chloramphenicol|cat_chloramphenicol_acetyltransferase	cat_chloramphenicol_acetyltransferase	chloramphenicol	0	0.0227863	0	0	0	0	0	0	0.0968689	0	0	0.0171487	0	0	0	0	0	0	0	0	0	0	0	0	0	0	0	0	0	0	0	0	0	0	0	0	0	0	0	0	0	0	0	0	0	0
P58777|chloramphenicol|cat_chloramphenicol_acetyltransferase	cat_chloramphenicol_acetyltransferase	chloramphenicol	0	0	0	0	0	0	0	0.0277778	0	0	0	0	0	0	0	0	0	0	0	0	0	0	0	0	0	0	0	0	0	0	0	0	0	0	0	0	0	0	0	0	0	0	0	0	0	0
AAS87172|chloramphenicol|cat_chloramphenicol_acetyltransferase	cat_chloramphenicol_acetyltransferase	chloramphenicol	0.00661149	0	0	0	0	0	0	0.0277778	0.0322896	0	0	0	0	0	0	0	0	0	0	0	0	0	0	0	0	0	0	0	0	0	0	0	0	0	0	0.101979	0	0	0	0	0	0	0	0	0	0
BX664015.1.gene104.p01|chloramphenicol|cat_chloramphenicol_acetyltransferase	cat_chloramphenicol_acetyltransferase	chloramphenicol	0	0	0	0	0	0	0	0	0	0	0	0	0	0	0	0	0.126839	0	0	0	0	0	0	0	0	0	0	0	0	0	0	0	0	0	0	0	0	0	0	0	0	0	0	0	0	0
X53796.1.gene1.p01|chloramphenicol|catA	catA	chloramphenicol	0	0	0	0	0	0.00350445	0	0	0	0	0	0	0	0	0	0	0	0	0	0	0	0	0	0	0	0	0	0	0	0	0	0	0	0	0	0	0	0	0	0	0	0	0	0	0	0
ABF20240|chloramphenicol|catB	catB	chloramphenicol	0	0	0	0	0	0	0	0	0	0	0	0	0	0	0	0	0	0	0	0	0	0	0	0	0	0	0	0	0	0	0	0	0	0	0	0	0	0	0	0	0	0	0	0.0687302	0	0
X65253.1.gene1.p01|beta_lactam|CAZ_6	CAZ_6	beta-lactam	0	0	0	0	0	0	0	0	0	0	0	0	0	0	0	0	0	0	0	0	0	0	0	0	0	0	0	0	0	0.0278857	0	0	0	0	0	0	0	0	0	0	0	0	0	0	0	0
YP_002095804|multidrug|ceoB	ceoB	multidrug	0	0	0	0	0	0	0	0	0.0862369	0	0	0	0	0	0	0	0	0	0	0	0	0	0	0	0	0	0	0	0	0	0	0	0	0	0	0	0	0.00895872	0	0	0	0	0	0	0	0
AAB58161|multidrug|ceoB	ceoB	multidrug	0	0	0	0	0	0	0	0	0.00688552	0	0	0	0	0	0	0	0	0	0	0	0	0	0	0	0	0	0	0	0	0	0	0	0	0	0	0	0	0	0	0	0	0	0	0	0	0
AAM48121|beta_lactam|CfxA2	CfxA2	beta-lactam	0	0	0	0	0	0	0	0	0	0	0	0	0	0	0	0	0	0	0	0	0	0	0	0	0	0	0	0	0	0	0	0	0	0	0	0	0	0	0	0	0	0	0	0.0449637	0	0
AAM48117|beta_lactam|CfxA2	CfxA2	beta-lactam	0.0180426	0	0	0	0	0.00465077	0	0	0	0	0	0	0	0	0	0	0	0	0	0	0	0	0	0	0	0	0	0	0	0	0	0	0	0	0	0	0	0	0	0	0	0	0	0	0	0
NP_044444|chloramphenicol|chloramphenicol_exporter	chloramphenicol_exporter	chloramphenicol	0	0	0	0	0	0.00381815	0	0	0	0	0	0	0	0	0	0	0	0	0	0	0	0	0	0	0	0	0	0	0	0	0	0	0	0	0	0	0	0	0	0	0	0	0	0	0	0
AAK63223|beta_lactam|class_A_beta_lactamase	class_A_beta_lactamase	beta-lactam	0	0	0	0	0	0	0	0	0	0	0	0	0	0	0	0	0	0	0	0	0	0	0	0	0	0	0	0	0	0	0	0	0	0	0	0	0	0	0	0	0	0	0	0	0	0.0195956
gi|1045851695|ref|WP_065538049.1|beta_lactam|class_A_beta_lactamase	class_A_beta_lactamase	beta-lactam	0.0938922	0	0	0	0	0	0	0	0	0	0	0	0	0	0	0	0	0	0	0	0	0	0	0	0	0	0	0	0	0	0	0	0	0	0	0	0	0	0	0	0	0	0	0	0	0.0131529
gi|757765849|ref|WP_042986334.1|beta_lactam|class_A_beta_lactamase	class_A_beta_lactamase	beta-lactam	0.0193056	0	0	0	0	0	0	0	0	0	0	0	0	0	0	0	0	0	0	0	0	0	0	0	0	0	0	0	0	0	0	0	0	0	0	0	0	0	0	0	0	0	0	0	0	0
gi|817107824|ref|WP_046481111.1|beta_lactam|class_A_beta_lactamase	class_A_beta_lactamase	beta-lactam	0	0	0	0	0	0	0	0	0	0	0	0	0	0	0	0	0	0	0	0	0	0	0	0	0	0	0	0	0	0	0	0	0	0	0	0	0	0	0	0	0	0	0	0	0	0.0393245
AAM63403|beta_lactam|class_B_beta_lactamase	class_B_beta_lactamase	beta-lactam	0	0	0	0	0	0	0	0	0	0	0	0	0	0	0	0	0	0	0	0	0	0	0	0	0	0.0403908	0	0	0.245516	0	0	0	0	0	0	0	0	0	0.037163	0	0	0	0	0	0	0
AAP69915|beta_lactam|class_B_beta_lactamase	class_B_beta_lactamase	beta-lactam	0	0	0	0	0	0	0	0	0	0	0	0	0	0	0	0	0	0	0	0	0	0	0	0	0	0	0	0	0.0491032	0	0	0	0	0	0	0	0	0	0	0	0	0	0	0	0	0
gi|920342141|ref|WP_052979841.1|beta_lactam|class_C_beta_lactamase	class_C_beta_lactamase	beta-lactam	0	0	0.0126505	0	0	0	0	0.0161362	0.168814	0	0.00499093	0.00996169	0	0	0	0	0.0368406	0	0	0	0	0	0	0	0	0	0.0137155	0	0	0	0.0467932	0	0	0	0	0	0	0.0253316	0	0.0548589	0	0	0	0	0	0
gi|491130228|ref|WP_004988656.1|beta_lactam|class_C_beta_lactamase	class_C_beta_lactamase	beta-lactam	0.00384063	0	0	0	0.0360301	0	0	0	0.1313	0.0156091	0.00998185	0.00996169	0	0	0	0	0	0	0	0	0	0	0	0	0	0	0	0	0	0	0	0	0	0.025437	0	0	0	0	0	0.0219436	0	0	0	0	0	0
gi|487414406|ref|WP_001681940.1|beta_lactam|class_C_beta_lactamase	class_C_beta_lactamase	beta-lactam	0.00768126	0	0	0	0.0360301	0	0	0	0.0937855	0	0	0.00996169	0	0	0	0	0	0	0	0	0.0207412	0	0	0	0	0	0	0	0	0	0	0	0	0	0	0	0	0	0	0	0	0	0.0911804	0	0	0
gi|895859193|ref|WP_048969621.1|beta_lactam|class_C_beta_lactamase	class_C_beta_lactamase	beta-lactam	0.0422469	0	0	0	0	0	0	0	0	0	0	0	0	0	0	0	0	0	0	0	0	0	0	0	0	0	0	0	0	0	0	0	0	0	0	0	0	0	0	0	0	0	0	0	0	0
gi|485802516|ref|WP_001423265.1|beta_lactam|class_C_beta_lactamase	class_C_beta_lactamase	beta-lactam	0.00384063	0.066183	0.0885534	0	0	0	0	0.0484085	0.0562713	0.0156091	0	0.00996169	0	0	0	0	0	0	0	0	0	0	0	0	0	0.0272129	0	0	0	0	0.0233966	0	0	0.025437	0	0	0	0.0126658	0	0	0	0.0514294	0.0911804	0	0	0
ABY58049|beta_lactam|class_C_beta_lactamase	class_C_beta_lactamase	beta-lactam	0	0	0	0	0	0	0	0	0	0	0	0	0	0	0	0	0	0	0	0	0	0	0	0	0	0	0	0	0.0327355	0	0	0	0	0	0	0	0	0	0	0	0	0	0	0	0	0
gi|835680405|ref|WP_047612378.1|beta_lactam|class_C_beta_lactamase	class_C_beta_lactamase	beta-lactam	0	0.066183	0	0	0.0720601	0	0	0	0	0	0	0	0	0	0	0	0	0	0	0	0.0622237	0	0	0	0	0	0	0	0	0	0.0233966	0	0	0	0	0	0	0.0126658	0	0.0219436	0	0	0.0607869	0	0	0
YP_002806354|beta_lactam|class_C_beta_lactamase	class_C_beta_lactamase	beta-lactam	0.0172371	0	0.0340659	0	0.0485119	0	0	0	0.0841837	0	0.00447995	0.0178836	0.0427249	0	0	0	0	0	0	0	0.0558532	0	0	0	0	0	0	0	0	0	0	0	0	0	0	0	0	0	0.0112374	0	0	0	0	0	0	0
YP_002847014|beta_lactam|class_C_beta_lactamase	class_C_beta_lactamase	beta-lactam	0	0	0	0	0	0	0	0	0	0	0	0	0	0	0	0	0	0	0	0	0	0	0	0	0	0	0	0	0.0304944	0	0	0	0	0	0	0	0	0	0	0	0	0	0	0	0	0.00471125
gi|487586482|ref|WP_001724981.1|chloramphenicol|cmlA	cmlA	chloramphenicol	0	0	0	0	0	0	0	0	0	0	0	0	0	0	0	0	0	0	0	0	0	0	0	0	0	0	0	0	0	0	0	0	0	0	0	0	0	0	0	0	0	0	0	0.0688942	0	0
AAZ93366|beta_lactam|CMY_2	CMY_2	beta-lactam	0	0	0	0	0	0	0	0	0	0	0	0	0	0	0	0	0	0	0	0	0	0	0	0	0	0	0	0	0	0	0	0	0	0	0	0	0	0	0	0	0	0	0	0	0	0.00505748
AB300358.1.gene1.p01|beta_lactam|CMY_26	CMY_26	beta-lactam	0	0	0	0	0	0	0	0	0	0	0	0	0	0	0	0	0	0	0	0	0	0	0	0	0	0	0	0	0	0	0	0	0	0	0	0	0	0	0	0	0	0	0	0	0	0.00505748
HQ650104.1.gene1.p01|beta_lactam|CMY_39	CMY_39	beta-lactam	0	0	0	0	0	0	0	0	0	0	0	0	0	0	0	0	0	0	0	0	0	0	0	0	0	0	0	0	0	0	0	0	0	0	0	0	0	0	0	0	0	0	0	0	0	0.0354024
EU515251.1.gene1.p01|beta_lactam|CMY_40	CMY_40	beta-lactam	0	0	0	0	0	0	0	0	0	0	0	0	0	0	0	0	0	0	0	0	0	0	0	0	0	0	0	0	0	0	0	0	0	0	0	0	0	0	0	0	0	0	0	0	0	0.010115
AAK32688|beta_lactam|CMY_78	CMY_78	beta-lactam	0	0	0	0	0	0	0	0	0	0	0	0	0	0	0	0	0	0	0	0	0	0	0	0	0	0	0	0	0	0	0	0	0	0	0	0	0	0	0	0	0	0	0	0	0	0.00505748
gi|585322871|ref|WP_024204537.1|multidrug|emrA	emrA	multidrug	0.0148504	0	0	0.0335596	0.104487	0	0	0.0311966	0	0	0	0.0385185	0	0	0	0	0	0	0	0	0	0.0115385	0	0	0	0	0	0.110256	0	0	0.0904668	0	0	0	0.0920228	0	0	0.0367308	0	0	0	0	0	0.0185043	0	0.0345854
gi|695837578|ref|WP_032750955.1|multidrug|emrA	emrA	multidrug	0	0	0	0	0	0	0	0	0	0	0	0	0	0	0	0	0	0	0	0	0	0	0	0	0	0	0	0	0.0319801	0	0	0	0	0	0	0	0	0	0	0	0	0	0	0	0	0.00988154
NC_002695.1.914737.p01|multidrug|emrA	emrA	multidrug	0	0	0	0	0.0522436	0	0	0	0	0	0	0	0	0	0	0	0	0	0	0	0	0	0	0	0	0	0	0	0	0	0	0	0	0	0	0	0	0	0	0	0	0	0	0	0	0
gi|506486765|ref|WP_015963310.1|multidrug|emrA	emrA	multidrug	0	0	0	0	0	0	0	0.0779915	0	0	0	0	0	0	0	0	0	0	0	0	0	0	0	0	0	0	0	0	0	0	0	0	0	0	0	0	0	0	0	0	0	0	0	0	0	0
gi|554316762|gb|ESH53118.1|multidrug|emrA	emrA	multidrug	0	0	0	0	0	0	0	0	0	0	0	0	0	0	0	0	0	0	0	0	0	0	0	0	0	0	0	0	0	0	0	0	0	0	0	0	0	0	0	0	0	0	0	0	0.0638889	0.00988154
gi|489044028|ref|WP_002954312.1|multidrug|emrA	emrA	multidrug	0	0	0	0	0	0	0	0	0	0	0	0	0	0	0	0	0	0	0	0	0	0	0	0	0	0	0	0	0	0	0	0	0	0	0	0	0	0	0	0	0	0	0	0	0	0.00494077
gi|915611986|ref|WP_050861353.1|multidrug|emrA	emrA	multidrug	0	0	0	0	0	0	0	0	0	0	0	0	0	0	0	0	0	0	0	0	0	0	0	0	0	0	0	0	0	0	0	0	0	0	0	0	0	0	0	0	0	0	0	0	0.0638889	0.00494077
gi|754957001|ref|WP_042313108.1|multidrug|emrA	emrA	multidrug	0	0	0	0	0	0	0	0	0	0	0	0	0	0	0	0	0	0	0	0	0	0	0	0	0	0	0	0	0.1599	0	0	0	0	0	0	0	0	0	0	0	0	0	0	0.0370085	0	0.212453
gi|757800117|ref|WP_043017319.1|multidrug|emrA	emrA	multidrug	0	0	0	0	0	0	0	0	0	0	0	0	0	0	0	0	0	0	0	0	0	0	0	0	0	0.0263058	0	0	0	0	0	0	0	0	0	0	0	0	0	0	0	0	0	0	0	0.0296446
gi|780037355|ref|WP_045446596.1|multidrug|emrA	emrA	multidrug	0	0	0	0	0	0	0	0	0	0	0	0	0	0	0	0	0	0	0	0	0	0	0	0	0	0	0	0	0.0319801	0	0	0	0	0	0	0	0	0	0	0	0	0	0	0	0	0
gi|851936789|ref|WP_048225242.1|multidrug|emrA	emrA	multidrug	0	0	0	0	0	0	0	0	0	0	0	0	0	0	0	0	0	0	0	0	0	0	0	0	0	0	0	0	0	0	0	0	0	0	0	0	0	0	0	0	0	0	0	0	0	0.0345854
gi|693073900|ref|WP_032237193.1|multidrug|emrA	emrA	multidrug	0.00371261	0	0	0	0.0174145	0	0	0	0	0	0	0	0	0	0	0	0	0	0	0	0	0	0	0	0	0	0	0.0735043	0	0	0	0	0	0	0	0	0	0.0489744	0	0	0	0	0	0	0	0
gi|585321216|ref|WP_024202882.1|multidrug|emrA	emrA	multidrug	0	0	0	0	0	0	0	0	0	0	0	0	0	0	0	0	0	0	0	0	0	0	0	0	0	0	0	0	0	0	0	0	0	0	0	0	0	0	0	0	0	0	0	0	0	0.00494077
gi|26109487|gb|AAN81690.1|AE016765_92|multidrug|emrA	emrA	multidrug	0	0	0	0	0	0	0	0.0771997	0	0	0	0	0	0	0	0	0	0	0	0	0	0	0	0	0	0	0	0	0	0	0	0	0	0	0	0	0	0	0	0	0	0	0	0	0	0
gi|763071034|ref|WP_043952516.1|multidrug|emrA	emrA	multidrug	0	0	0	0	0	0	0	0	0	0	0	0	0	0	0	0	0	0	0	0	0	0	0	0	0	0.0263058	0	0	0	0	0	0	0	0	0	0	0	0	0	0	0	0	0	0	0	0
gi|797196726|ref|WP_045857723.1|multidrug|emrA	emrA	multidrug	0	0	0	0	0	0	0	0	0	0	0	0	0	0	0	0	0	0	0	0	0	0	0	0	0	0	0	0	0	0	0	0	0	0	0	0	0	0	0	0	0	0	0	0	0	0.0247039
gi|485699692|ref|WP_001333029.1|multidrug|emrB	emrB	multidrug	0.0113118	0.0389859	0.0186298	0.0937309	0.0530599	0	0	0.023763	0.317662	0.0229868	0.00734992	0.00733507	0	0.0181207	0	0.0179611	0.244141	0.122869	0	0	0	0.00878906	0	0	0	0.0200376	0	0	0	0.0311535	0	0.1301	0	0	0.0700955	0.0872396	0.0209961	0.0186523	0.0276545	0	0	0.0378689	0.358073	0	0.0486654	0.0489252
gi|486144614|ref|WP_001516928.1|multidrug|emrB	emrB	multidrug	0	0.019493	0	0	0	0	0	0.023763	0.0138114	0	0	0.00733507	0	0.0181207	0	0.0179611	0.108507	0	0	0	0	0.00878906	0	0	0	0	0	0	0	0	0	0	0.0154879	0	0	0	0	0	0	0	0	0	0	0	0	0.0526887
gi|505182965|ref|WP_015370067.1|multidrug|emrB	emrB	multidrug	0	0	0	0	0	0	0	0	0	0	0	0	0	0	0	0	0	0	0	0	0	0	0	0	0	0	0	0	0	0	0	0	0	0	0	0	0	0	0	0	0	0	0	0	0	0.101614
gi|739067217|ref|WP_036938624.1|multidrug|emrB	emrB	multidrug	0	0	0	0	0	0	0	0	0	0	0	0	0	0	0	0	0	0	0	0	0	0	0	0	0	0	0	0	0.0246975	0	0	0	0	0	0	0	0	0	0	0	0	0	0	0	0	0
gi|745784185|ref|WP_039077609.1|multidrug|emrB	emrB	multidrug	0	0	0	0	0	0	0	0	0	0	0	0	0	0	0	0	0	0	0	0	0	0	0	0	0	0.0100188	0	0	0	0	0	0	0	0	0	0	0	0	0	0	0	0	0	0	0	0
gi|780037362|ref|WP_045446599.1|multidrug|emrB	emrB	multidrug	0	0	0	0	0	0	0	0	0	0	0	0	0	0	0	0	0	0	0	0	0	0	0	0	0	0	0	0	0	0	0	0	0	0	0	0	0.010498	0	0	0	0	0	0	0	0	0.00376348
gi|507083411|ref|WP_016154159.1|multidrug|emrB	emrB	multidrug	0	0	0	0	0	0	0	0	0	0	0	0	0	0	0	0	0	0	0	0	0	0	0	0	0	0.0200376	0	0	0.0974392	0	0	0	0	0	0	0	0	0	0	0	0	0	0	0	0	0.0715061
gi|950794781|ref|WP_057514414.1|multidrug|emrB	emrB	multidrug	0	0	0	0	0	0	0	0	0	0	0	0	0	0	0	0	0	0	0	0	0	0	0	0	0	0	0	0	0	0	0	0	0	0	0	0	0	0	0	0	0	0	0	0	0	0.0225809
gi|694065628|ref|WP_032412110.1|multidrug|emrB	emrB	multidrug	0	0	0	0	0	0	0	0	0	0	0	0	0	0	0	0	0	0	0	0	0	0	0	0	0	0	0	0	0	0	0	0	0	0	0	0	0	0	0	0	0	0	0	0	0	0.00377824
gi|851904449|ref|WP_048213009.1|multidrug|emrB	emrB	multidrug	0	0	0	0	0	0	0	0	0	0	0	0	0	0	0	0	0	0	0	0	0	0	0	0	0	0	0	0	0	0	0	0	0	0	0	0	0	0	0	0	0	0	0	0	0.0486654	0
gi|839761818|gb|KMI34767.1|multidrug|emrB	emrB	multidrug	0	0	0	0	0	0	0	0	0	0	0	0	0	0	0	0	0	0	0	0	0	0	0	0	0	0	0	0	0	0	0	0	0	0	0	0	0	0	0	0	0	0	0	0	0	0.00374156
gi|501084293|ref|WP_012134799.1|multidrug|emrB	emrB	multidrug	0	0	0	0	0	0	0	0	0	0	0	0	0	0	0	0	0	0	0	0	0	0	0	0	0	0	0	0	0	0	0	0	0	0	0	0	0	0	0	0	0	0	0	0	0	0.0112904
gi|502671416|ref|WP_012907239.1|multidrug|emrB	emrB	multidrug	0	0	0	0	0	0	0	0	0	0	0	0	0	0	0	0	0	0	0	0	0	0	0	0	0	0	0	0	0	0	0	0	0	0	0	0	0	0	0	0	0	0	0	0	0	0.00752696
gi|970556484|ref|WP_058818841.1|multidrug|emrB	emrB	multidrug	0	0	0	0	0	0	0	0	0	0	0	0	0	0	0	0	0	0	0	0	0	0	0	0	0	0	0	0	0	0	0	0	0	0	0	0	0	0	0	0	0	0	0	0	0	0.00376348
gi|91073621|gb|ABE08502.1|multidrug|emrB	emrB	multidrug	0	0	0	0	0	0	0	0	0.0274619	0.0114264	0	0	0	0	0	0	0.0269687	0	0	0	0	0.00873786	0	0	0	0	0	0	0	0	0	0	0	0	0.0348436	0	0	0	0	0	0	0	0	0	0	0.00374156
CP000647.1.gene4115.p01|multidrug|emrD	emrD	multidrug	0.0113414	0	0	0	0	0	0	0	0	0	0	0	0	0	0	0	0	0	0	0	0	0	0	0	0	0.0133933	0	0	0	0	0	0	0	0	0	0	0	0	0	0	0	0	0	0	0	0.0150932
ZP_04651279|multidrug|emrD	emrD	multidrug	0	0	0.0249046	0.0455639	0	0.0038979	0	0	0.203096	0.0460936	0.0491274	0	0	0	0	0.0240106	0.217581	0.164254	0	0	0.0408326	0	0	0	0	0.0535732	0	0	0.0651291	0	0	0.0632434	0.0621135	0	0	0	0.140339	0.0498695	0.012323	0	0.068086	0	0.149587	0	0	0
YP_002393667|multidrug|emrD	emrD	multidrug	0	0	0	0	0	0	0	0.0463198	0	0	0	0	0	0	0	0	0	0	0	0	0	0	0	0	0	0	0	0	0	0	0	0	0	0	0	0	0	0	0	0	0	0	0	0	0	0
YP_001590869|multidrug|emrD	emrD	multidrug	0	0	0	0	0	0	0	0	0	0	0	0	0	0	0	0	0	0	0	0	0	0	0	0	0	0	0	0	0	0	0	0	0	0	0	0	0	0	0	0	0	0	0	0	0	0.0154979
YP_001882481|multidrug|emrD	emrD	multidrug	0	0	0	0	0	0	0	0	0	0.0448067	0	0	0	0	0	0	0	0	0	0	0	0	0	0	0	0	0	0	0	0	0	0	0	0	0	0	0	0	0	0	0	0	0	0	0	0
YP_001174764|multidrug|emrD	emrD	multidrug	0	0	0	0	0	0	0	0	0	0	0	0	0	0	0	0	0	0	0	0	0	0	0	0	0	0.0260387	0	0	0	0	0	0	0	0	0	0	0	0	0.0239579	0	0	0	0	0	0	0
BAH65866|multidrug|emrD	emrD	multidrug	0	0	0	0	0	0	0	0	0	0	0	0	0	0	0	0	0	0	0	0	0	0	0	0	0	0	0	0	0	0	0	0	0	0	0	0	0	0	0	0	0	0	0	0	0	0.00489061
YP_001451632|multidrug|emrD	emrD	multidrug	0	0	0	0	0	0	0	0	0	0	0	0	0	0	0	0	0	0	0	0	0	0	0	0	0	0	0	0	0	0	0	0	0	0	0	0	0	0	0	0	0	0	0	0.0183164	0	0.00489061
ZP_02901431|multidrug|emrD	emrD	multidrug	0	0	0	0	0	0	0	0	0	0	0	0	0	0	0	0	0	0	0	0	0	0	0	0	0	0	0	0	0.062991	0	0	0	0	0	0	0	0	0	0	0	0	0	0	0	0	0
YP_002846930|multidrug|emrD	emrD	multidrug	0	0	0	0	0	0	0	0	0	0	0	0	0	0	0	0	0	0	0	0	0	0	0	0	0	0.0130194	0	0	0.728074	0	0	0	0	0	0	0	0.218274	0	0	0	0	0	0	0	0	0.229859
CP004022.1.gene3225.p01|multidrug|emrD	emrD	multidrug	0	0	0	0	0	0	0	0	0	0	0	0	0	0	0	0	0	0	0	0	0	0	0	0	0	0	0	0	0.0316554	0	0	0	0	0	0	0	0	0	0	0	0	0	0	0	0	0
gi|489114053|ref|WP_003023905.1|multidrug|emrD	emrD	multidrug	0	0	0	0	0	0	0	0	0	0	0	0	0	0	0	0	0	0	0	0	0	0	0	0	0	0	0	0	0.0316554	0	0	0	0	0	0	0	0	0	0	0	0	0	0	0.0183164	0	0
gi|689837811|dbj|GAL46031.1|multidrug|emrD	emrD	multidrug	0	0	0	0	0	0	0	0	0	0	0	0	0	0	0	0	0	0	0	0	0	0	0	0	0	0	0	0	0.0646229	0	0	0	0	0	0	0	0	0	0	0	0	0	0	0	0	0.0399358
ZP_04003442|multidrug|emrE	emrE	multidrug	0	0	0	0	0.116097	0	0	0	0	0	0	0	0	0	0	0	0.118708	0	0	0	0	0	0	0	0	0	0	0	0	0	0	0	0	0	0	0	0	0	0	0	0	0	0.0979345	0	0	0
gi|116668015|pdb|2I68|multidrug|emrE	emrE	multidrug	0	0.0728496	0	0	0	0	0	0	0	0	0	0	0	0	0	0	0	0.0765317	0	0	0	0.0656934	0	0	0	0	0	0	0	0	0	0	0	0	0	0	0.0392336	0	0	0	0	0	0	0	0	0
gi|727382096|ref|WP_033804165.1|multidrug|emrK	emrK	multidrug	0.0261897	0.0257891	0.0246472	0.045093	0.0175495	0	0	0.0943152	0	0.0304114	0.0145859	0.00970428	0	0	0	0	0	0.0541853	0	0	0	0.0232558	0	0	0	0.0132549	0	0	0	0	0	0	0	0	0	0	0.0972222	0	0.0731736	0	0	0	0.355297	0	0	0
gi|693139804|ref|WP_032281367.1|multidrug|emrK	emrK	multidrug	0.0112242	0	0	0	0	0	0	0.0314384	0	0	0.0145859	0.00970428	0	0	0	0	0	0	0	0	0	0	0	0	0	0.0132549	0	0	0	0	0	0	0	0	0	0	0.0416667	0	0	0	0	0	0	0	0	0
gi|7715978|gb|AAF68230.1|AF203972_3|macrolide_lincosamide_streptogramin|ermF	ermF	MLS	0.0979793	0	0	0	0	0	0	0	0	0	0	0	0	0	0	0	0	0	0	0	0	0	0	0	0	0	0	0	0	0	0	0	0	0	0	0	0	0	0	0	0	0	0	0	0	0.014488
M14730.gene.p01|macrolide_lincosamide_streptogramin|ermF	ermF	MLS	0.0489897	0	0	0	0	0	0	0	0	0	0	0	0	0	0	0	0	0	0	0	0	0	0	0	0	0	0	0	0	0	0	0	0	0	0	0	0	0	0	0	0	0	0	0	0	0
ZP_04055482|macrolide_lincosamide_streptogramin|ermF	ermF	MLS	0.0108866	0	0	0	0	0	0	0	0	0	0	0	0	0	0	0	0	0	0	0	0	0	0	0	0	0	0	0	0.0937761	0	0	0	0	0	0	0	0	0	0	0	0	0	0	0	0	0
gi|742921897|ref|WP_039023559.1|chloramphenicol|floR	floR	chloramphenicol	0.0430074	0	0	0	0	0	0	0	0	0	0	0	0	0	0	0	0	0	0	0	0	0	0	0	0	0	0	0	0	0	0	0	0	0	0	0	0	0	0	0	0	0	0	0.142904	0	0
AM296480.1.gene1.p01|chloramphenicol|floR	floR	chloramphenicol	0	0	0	0	0	0	0	0	0	0	0	0	0	0	0	0	0	0	0	0	0	0	0	0	0	0	0	0	0	0	0	0	0	0	0	0	0	0	0.0116824	0	0	0	0	0	0	0
gi|1028086745|ref|WP_063845118.1|chloramphenicol|floR	floR	chloramphenicol	0	0	0	0	0	0.00184764	0	0	0	0	0	0	0	0	0	0	0	0	0	0	0	0	0	0	0	0	0	0	0	0	0	0	0	0	0	0	0	0	0	0	0	0	0	0	0	0
AF332662.1.gene1.p01|chloramphenicol|floR	floR	chloramphenicol	0	0	0	0	0	0.00369529	0	0	0	0	0	0	0	0	0	0	0	0	0	0	0	0	0	0	0	0	0	0	0	0	0	0	0	0	0	0	0	0	0	0	0	0	0	0	0	0
gi|446136270|ref|WP_000214125.1|chloramphenicol|floR	floR	chloramphenicol	0	0	0	0	0	0.00184764	0	0	0	0	0	0	0	0	0	0	0	0	0	0	0	0	0	0	0	0	0	0	0	0	0	0	0	0	0	0	0	0	0	0	0	0	0	0	0	0
A7ZW03|kasugamycin|kasugamycin_resistance_protein_ksgA	ksgA	kasugamycin	0	0	0	0.0319615	0.0497558	0	0.00853416	0	0.492151	0.0431107	0	0.0275132	0	0	0.0422772	0	0.152625	0	0	0	0	0	0	0.0293998	0	0	0	0.105006	0	0	0	0	0	0	0	0.163614	0.0393773	0	0	0	0.0636799	0	0.503663	0	0	0.0423495
YP_002240485|kasugamycin|kasugamycin_resistance_protein_ksgA	ksgA	kasugamycin	0	0	0	0	0	0	0	0	0	0	0	0	0	0	0	0	0	0	0	0	0	0	0	0	0	0	0	0	0	0	0	0	0	0	0	0	0	0	0	0	0	0	0	0	0.27381	0.0917572
YP_001454848|kasugamycin|kasugamycin_resistance_protein_ksgA	ksgA	kasugamycin	0	0	0	0	0	0	0	0	0	0	0	0	0	0	0	0	0	0	0	0	0	0	0	0	0	0	0	0	0	0	0	0	0	0	0	0	0	0	0	0	0	0	0	0	0	0.0141165
YP_002113107|kasugamycin|kasugamycin_resistance_protein_ksgA	ksgA	kasugamycin	0	0	0	0	0	0	0	0	0	0	0	0	0	0	0	0	0	0	0	0	0	0	0	0	0	0	0	0	0.0456858	0	0	0	0	0	0	0	0	0	0	0	0	0	0	0	0	0.105874
YP_001439344|kasugamycin|kasugamycin_resistance_protein_ksgA	ksgA	kasugamycin	0	0	0	0	0	0	0	0	0	0	0	0	0	0	0	0	0	0	0	0	0	0	0	0	0	0	0	0	0	0	0	0	0	0	0	0	0	0	0	0	0	0	0	0	0	0.0141165
B7LVU5|kasugamycin|kasugamycin_resistance_protein_ksgA	ksgA	kasugamycin	0	0	0	0	0	0	0	0	0	0	0	0	0	0	0	0	0	0	0	0	0	0	0	0	0	0	0	0	0	0	0	0	0	0	0	0	0	0	0	0	0	0	0	0.0528694	0	0
YP_001175338|kasugamycin|kasugamycin_resistance_protein_ksgA	ksgA	kasugamycin	0	0	0	0	0	0	0	0	0	0	0	0	0	0	0	0	0	0	0	0	0	0	0	0	0	0	0	0	0.0913716	0	0	0	0	0	0	0	0	0	0	0	0	0	0	0	0.27381	0.00705824
YP_002847275|kasugamycin|kasugamycin_resistance_protein_ksgA	ksgA	kasugamycin	0	0	0	0	0	0	0	0	0	0	0	0	0	0	0	0	0	0	0	0	0	0	0	0	0	0	0	0	0	0	0	0	0	0	0	0	0	0	0	0	0	0	0	0	0.0912698	0.677591
AF110130.1.orf0.gene.p01|macrolide_lincosamide_streptogramin|lnuB	lnuB	MLS	0	0	0	0	0	0	0	0	0	0	0	0	0	0	0	0	0	0	0	0	0	0	0	0	0	0.0384242	0	0	0	0	0	0	0	0	0	0	0	0	0	0	0	0	0	0	0	0
gi|447124504|ref|WP_001201760.1|macrolide_lincosamide_streptogramin|macA	macA	MLS	0.015569	0	0.0897436	0	0	0	0	0	0	0	0	0	0	0	0	0	0	0	0	0	0	0	0	0	0	0	0	0	0	0	0	0	0	0	0	0	0	0	0	0	0	0	0	0	0	0.0258992
gi|585355297|ref|WP_024236900.1|macrolide_lincosamide_streptogramin|macA	macA	MLS	0.0585411	0.174859	0	0.0470377	0.109838	0	0.00313993	0.0327942	0.40027	0.0158615	0.0202866	0	0	0	0.155548	0	0.149745	0	0	0	0	0	0.0149473	0	0	0	0	0	0	0	0.023775	0	0.0427484	0	0.0967356	0	0.0144879	0.0900943	0	0	0.0234294	0	0	0	0	0.0675194
gi|446669109|ref|WP_000746455.1|macrolide_lincosamide_streptogramin|macA	macA	MLS	0	0	0	0	0	0	0	0	0	0	0	0	0	0	0	0	0	0	0	0	0	0	0	0	0.0193172	0	0	0	0	0	0	0	0	0	0	0	0	0	0	0	0	0	0	0	0	0
gi|647321642|ref|WP_025758846.1|macrolide_lincosamide_streptogramin|macA	macA	MLS	0	0	0.0128551	0	0	0	0.00313993	0	0.0953023	0	0	0	0	0.050015	0	0	0	0	0	0	0	0	0	0	0.0193172	0	0	0	0	0	0	0	0	0	0	0	0.0144879	0	0	0	0	0	0	0	0	0
gi|949718946|ref|WP_057063452.1|macrolide_lincosamide_streptogramin|macA	macA	MLS	0	0	0	0	0	0	0	0	0	0	0	0	0	0	0	0	0	0	0	0	0	0	0	0	0	0	0	0	0.134471	0	0	0	0	0	0	0	0	0	0	0	0	0	0	0	0	0.135039
gi|949724111|ref|WP_057067268.1|macrolide_lincosamide_streptogramin|macA	macA	MLS	0	0	0	0	0	0	0	0	0	0	0	0	0	0	0	0	0	0	0	0	0	0	0	0	0	0	0	0	0	0	0	0	0	0	0	0	0	0	0	0	0	0	0	0	0	0.051938
gi|446669101|ref|WP_000746447.1|macrolide_lincosamide_streptogramin|macA	macA	MLS	0	0	0	0	0	0	0	0	0	0	0	0	0	0	0	0	0	0	0	0	0	0	0	0	0	0	0	0	0	0	0.023775	0	0	0	0	0	0	0	0	0	0	0	0	0	0	0
gi|489930968|ref|WP_003834288.1|macrolide_lincosamide_streptogramin|macA	macA	MLS	0	0	0	0	0	0	0	0	0	0	0	0	0	0	0	0	0	0	0	0	0	0	0	0	0	0	0	0	0	0	0	0	0	0	0	0	0	0	0	0	0	0	0	0	0	0.0051938
gi|1035707287|ref|WP_064548715.1|macrolide_lincosamide_streptogramin|macA	macA	MLS	0	0	0	0	0	0	0	0	0	0	0	0	0	0	0	0	0	0	0	0	0	0	0	0	0	0.0138265	0	0	0	0	0	0	0	0	0	0	0	0	0	0	0	0	0	0	0	0
gi|486203584|ref|WP_001550897.1|macrolide_lincosamide_streptogramin|macA	macA	MLS	0	0	0	0	0	0	0	0	0	0	0	0	0	0	0	0	0	0	0	0	0	0	0	0	0	0	0	0	0	0	0	0	0	0	0	0	0	0.0128706	0	0	0	0	0	0	0	0
gi|1028890997|ref|WP_064056009.1|macrolide_lincosamide_streptogramin|macA	macA	MLS	0	0	0	0	0	0	0	0	0	0	0	0	0	0	0	0	0	0	0	0	0	0	0	0	0	0	0	0	0	0	0	0	0	0	0	0	0	0	0	0	0	0	0	0	0	0.0051938
gi|983456720|ref|WP_060617235.1|macrolide_lincosamide_streptogramin|macA	macA	MLS	0	0	0.0642753	0	0	0	0	0	0.0571814	0	0	0	0	0	0	0	0	0	0	0	0	0	0	0	0	0	0	0	0	0	0	0	0	0	0	0	0	0.0257412	0	0	0	0	0	0	0	0
gi|446669097|ref|WP_000746443.1|macrolide_lincosamide_streptogramin|macA	macA	MLS	0	0	0	0	0	0	0	0	0	0	0.0101433	0	0	0	0	0	0.112309	0	0	0	0	0.0121294	0	0	0	0	0	0	0	0	0	0	0	0	0	0	0	0	0	0	0	0	0	0	0	0
gi|693089169|ref|WP_032248590.1|macrolide_lincosamide_streptogramin|macA	macA	MLS	0	0	0	0	0	0	0	0.0327942	0	0	0	0	0	0	0	0	0.0374364	0.0847831	0	0	0	0	0	0	0	0	0	0	0	0	0	0	0	0	0	0	0	0	0	0	0	0	0	0	0	0
gi|486427070|ref|WP_001615120.1|macrolide_lincosamide_streptogramin|macA	macA	MLS	0	0	0	0	0	0	0	0	0	0	0	0	0	0	0	0	0	0	0	0	0	0	0	0	0	0	0	0	0	0	0	0	0	0	0	0	0	0.0128706	0	0	0	0	0	0	0	0
gi|545249103|ref|WP_021547424.1|macrolide_lincosamide_streptogramin|macA	macA	MLS	0.0273192	0	0.0385652	0	0	0	0	0.0163971	0.133423	0	0.0101433	0	0	0	0	0	0	0.0847831	0	0	0	0	0	0	0	0	0	0	0	0	0	0	0	0	0	0	0	0.0128706	0	0	0	0	0.092655	0	0	0
gi|585350765|ref|WP_024232378.1|macrolide_lincosamide_streptogramin|macA	macA	MLS	0	0	0	0	0	0	0	0	0	0	0	0	0	0	0	0	0	0	0	0	0	0	0	0	0	0	0	0	0	0	0	0	0	0	0	0	0	0	0	0	0.0234294	0	0	0	0	0
gi|26107304|gb|AAN79487.1|AE016758_91|macrolide_lincosamide_streptogramin|macA	macA	MLS	0.0152412	0	0	0	0	0	0	0	0	0.0154858	0.00495152	0	0	0	0	0	0	0	0	0	0	0	0	0	0	0	0	0	0	0	0	0	0	0	0	0	0	0	0	0	0	0	0	0	0	0
gi|506488663|ref|WP_015965124.1|macrolide_lincosamide_streptogramin|macA	macA	MLS	0	0	0	0	0.0183064	0	0	0	0	0	0	0	0	0	0	0	0	0	0	0	0	0	0	0	0	0	0	0	0	0	0	0	0	0	0	0	0	0	0	0	0	0	0	0	0	0
gi|554685678|ref|WP_023185565.1|macrolide_lincosamide_streptogramin|macB	macB	MLS	0.00223444	0.00770092	0	0	0	0	0	0	0.0109127	0	0.00580734	0	0	0	0	0	0	0	0	0	0	0	0	0	0	0.00791609	0	0	0.0384945	0	0	0	0	0	0	0	0	0	0	0	0	0	0	0	0	0.0862347
gi|1015890335|ref|WP_062865166.1|macrolide_lincosamide_streptogramin|macB	macB	MLS	0.0424543	0	0.0809592	0.0134653	0	0	0	0.122042	0.196429	0	0.0609771	0.0173868	0.027692	0	0.0356224	0	0.192901	0.129443	0	0.0438957	0.012067	0	0	0.00619301	0	0	0	0	0	0	0	0	0.0244748	0	0	0	0.099537	0	0	0	0.0804843	0	0.0176826	0	0	0
gi|545231548|ref|WP_021531156.1|macrolide_lincosamide_streptogramin|macB	macB	MLS	0.0134066	0.0847101	0.00735992	0.0134653	0.0314429	0.00230385	0	0.065715	0.0982143	0	0.026133	0.00579561	0.027692	0	0.0178112	0	0.150034	0.048541	0	0	0.0241341	0	0	0.00619301	0.0110597	0.0158322	0	0	0	0	0	0	0	0	0	0	0.0165895	0.0368441	0.00728348	0	0	0	0.106096	0	0	0.00297361
gi|983455103|ref|WP_060615977.1|macrolide_lincosamide_streptogramin|macB	macB	MLS	0.0111722	0	0	0	0	0	0	0.0375514	0	0	0.00580734	0	0	0	0	0	0	0	0	0	0	0	0	0	0	0	0	0	0	0	0	0	0	0	0	0	0.0165895	0	0	0	0	0	0	0	0	0
YP_001176128|macrolide_lincosamide_streptogramin|macB	macB	MLS	0	0	0	0	0	0	0	0	0	0	0	0	0	0	0	0	0	0	0	0	0	0	0	0	0	0	0	0	0	0	0	0	0	0	0	0	0	0	0	0	0	0	0	0	0	0.00298282
gi|851922185|ref|WP_048218206.1|macrolide_lincosamide_streptogramin|macB	macB	MLS	0	0	0	0	0	0	0	0	0	0	0	0	0	0	0	0	0	0	0	0	0	0	0	0	0	0	0	0	0	0	0	0	0	0	0	0	0	0	0	0	0	0	0	0	0	0.0892084
gi|851928815|ref|WP_048221086.1|macrolide_lincosamide_streptogramin|macB	macB	MLS	0	0	0	0	0	0	0	0	0	0	0	0	0	0	0	0	0	0	0	0	0	0	0	0	0	0	0	0	0	0	0	0	0	0	0	0	0	0	0	0	0	0	0	0	0	0.00892084
gi|835330218|ref|WP_047457825.1|macrolide_lincosamide_streptogramin|macB	macB	MLS	0	0	0	0	0	0	0	0	0	0	0.00290367	0	0	0	0	0	0	0	0	0	0	0	0	0	0	0.00791609	0	0	0	0	0	0	0	0	0	0	0	0	0	0	0	0	0	0	0	0.0327097
gi|852125444|ref|WP_048290339.1|macrolide_lincosamide_streptogramin|macB	macB	MLS	0	0	0	0	0	0	0	0	0	0	0	0	0	0	0	0	0	0	0	0	0	0	0	0	0	0	0	0	0	0	0	0	0	0	0	0	0	0	0	0	0	0	0	0	0	0.00298282
gi|757799695|ref|WP_043016897.1|macrolide_lincosamide_streptogramin|macB	macB	MLS	0	0	0	0	0	0	0	0	0	0	0	0	0	0	0	0	0	0	0	0	0	0	0	0	0	0	0	0	0	0	0	0	0	0	0	0	0	0	0	0	0	0	0	0	0	0.0118944
gi|446110263|ref|WP_000188118.1|macrolide_lincosamide_streptogramin|macB	macB	MLS	0	0	0	0	0	0	0	0	0	0	0	0	0	0	0	0	0	0	0	0	0	0	0	0	0	0	0	0	0	0	0	0	0	0	0	0	0	0	0.00728348	0	0	0	0	0	0	0
gi|446110288|ref|WP_000188143.1|macrolide_lincosamide_streptogramin|macB	macB	MLS	0.0134066	0	0	0.0134653	0	0	0	0	0	0	0	0.00579561	0	0	0	0	0	0.0161803	0	0	0.012067	0	0	0	0	0	0	0	0	0	0	0	0	0	0	0	0	0	0	0	0	0	0.0176826	0	0	0
gi|1033064422|ref|WP_064375412.1|macrolide_lincosamide_streptogramin|macB	macB	MLS	0	0	0	0	0	0	0	0	0	0	0	0	0	0	0	0	0	0	0	0	0	0	0	0	0	0	0	0	0	0	0	0	0	0	0	0	0	0	0	0	0	0	0	0	0	0.00297361
gi|446110264|ref|WP_000188119.1|macrolide_lincosamide_streptogramin|macB	macB	MLS	0	0	0	0	0	0	0	0	0	0	0	0	0	0	0	0	0	0	0	0	0	0	0	0	0	0	0	0	0.0384945	0	0	0	0	0	0	0	0	0	0	0	0	0	0	0	0	0.0208153
gi|936194420|ref|WP_054528571.1|macrolide_lincosamide_streptogramin|macB	macB	MLS	0	0	0	0	0	0	0	0	0	0	0	0	0	0	0	0	0	0	0	0	0	0	0	0	0	0	0	0	0.0384945	0	0	0	0	0	0	0	0	0	0	0	0	0	0	0	0	0.0446042
gi|974628291|ref|WP_059215695.1|macrolide_lincosamide_streptogramin|macB	macB	MLS	0.00223444	0	0	0	0	0	0	0	0	0	0	0	0	0	0	0	0	0	0	0	0	0	0	0	0	0	0	0	0	0	0	0	0	0	0	0	0	0	0	0	0	0	0	0	0	0
YP_002382193|macrolide_lincosamide_streptogramin|macB	macB	MLS	0	0	0	0	0	0	0	0	0	0	0	0	0	0	0	0	0	0	0	0	0	0	0	0	0	0	0	0	0	0	0	0	0	0	0	0	0	0	0	0	0	0	0	0	0	0.00594722
gi|1016530977|ref|WP_063106245.1|macrolide_lincosamide_streptogramin|macB	macB	MLS	0	0	0	0	0	0	0	0	0	0	0	0	0	0	0	0	0	0	0	0	0	0	0	0	0	0.0079406	0	0	0	0	0	0	0	0	0	0	0	0	0	0	0	0	0	0	0	0
gi|694113305|ref|WP_032455256.1|macrolide_lincosamide_streptogramin|macB	macB	MLS	0	0	0	0	0	0	0	0	0	0	0	0	0	0	0	0	0	0	0	0	0	0	0	0	0	0	0	0	0	0	0	0	0	0	0	0	0	0	0	0	0	0	0	0	0	0.00596564
gi|851913025|ref|WP_048215946.1|macrolide_lincosamide_streptogramin|macB	macB	MLS	0	0	0	0	0	0	0	0	0	0	0	0	0	0	0	0	0	0	0	0	0	0	0	0	0	0	0	0	0	0	0	0	0	0	0	0	0	0	0	0	0	0	0	0	0	0.0118944
gi|654551607|ref|WP_028019265.1|macrolide_lincosamide_streptogramin|macB	macB	MLS	0	0	0	0	0	0	0	0	0	0	0	0	0	0	0	0	0	0	0	0	0	0	0	0	0	0	0	0	0	0	0	0	0	0	0	0	0	0	0	0	0	0	0	0	0	0.00298282
gi|763407609|ref|WP_044264203.1|macrolide_lincosamide_streptogramin|macB	macB	MLS	0	0	0	0	0	0	0	0	0	0	0	0	0	0	0	0	0	0	0	0	0	0	0	0	0	0	0	0	0	0	0	0	0	0	0	0	0	0	0	0	0	0	0	0	0	0.00297361
gi|992390012|ref|WP_061077002.1|macrolide_lincosamide_streptogramin|macB	macB	MLS	0	0	0	0	0	0	0	0	0	0	0	0	0	0	0	0	0	0	0	0	0	0	0	0	0	0	0	0	0	0	0	0	0	0	0	0	0	0	0	0	0	0	0	0	0	0.00594722
gi|502669352|ref|WP_012905216.1|macrolide_lincosamide_streptogramin|macB	macB	MLS	0	0	0	0	0	0	0	0	0	0	0	0	0	0	0	0	0	0	0	0	0	0	0	0	0	0	0	0	0	0	0	0	0	0	0	0	0	0	0	0	0	0	0	0	0	0.00297361
gi|446110295|ref|WP_000188150.1|macrolide_lincosamide_streptogramin|macB	macB	MLS	0.00223444	0	0	0	0	0	0	0	0	0	0	0	0	0	0	0	0	0	0	0	0	0	0	0	0	0	0	0	0	0	0	0	0	0	0	0	0	0	0	0	0	0	0	0	0	0
gi|976150171|ref|WP_059308384.1|macrolide_lincosamide_streptogramin|macB	macB	MLS	0	0	0	0	0	0	0	0	0	0	0	0	0	0	0	0	0	0	0	0	0	0	0	0	0	0	0	0	0	0	0	0	0	0	0	0	0	0	0	0	0	0	0	0	0	0.0298282
NC_010410.6002639.p01|multidrug|major_facilitator_superfamily_transporter	major_facilitator_superfamily_transporter	multidrug	0	0	0	0	0	0	0	0	0	0	0	0	0	0	0	0	0	0	0	0	0	0	0	0	0	0	0	0	0	0	0	0	0	0	0	0	0	0	0	0	0	0	0	0.0155868	0	0
gi|490834801|ref|WP_004696885.1|multidrug|marR	marR	multidrug	0	0	0	0	0	0	0	0	0	0	0	0	0	0	0	0	0	0	0	0	0	0	0	0	0	0	0	0	0	0	0	0	0	0	0	0	0	0	0	0	0	0	0	0	0.161797	0
ZP_02775049|multidrug|mdfA	mdfA	multidrug	0.035315	0.0243424	0.0465291	0.170253	0.16565	0	0	0.0148374	0.137979	0.0574109	0.0596598	0	0.175068	0.0452575	0.0563008	0.0224295	0.406504	0.0255728	0.00899802	0	0	0	0	0.00978798	0	0	0.0252231	0.279675	0	0	0.0430269	0	0.19341	0.0467792	0.0437669	0.0272358	0.0262195	0	0.0690687	0.0201774	0	0	0.503049	0	0	0
ZP_02685589|multidrug|mdfA	mdfA	multidrug	0	0	0	0	0	0	0	0	0	0	0	0	0	0	0	0	0	0	0	0	0	0	0	0	0	0	0	0	0.0304201	0	0	0	0	0	0	0	0	0	0	0	0	0	0	0	0	0.0140993
NP_752857|multidrug|mdfA	mdfA	multidrug	0.00689484	0.0118814	0	0	0.0646825	0	0	0	0	0	0.00447995	0	0	0	0	0	0	0	0	0	0	0	0	0	0	0	0	0	0	0	0	0	0	0	0	0.0265873	0.0127976	0	0	0	0	0	0.0272817	0	0	0.00917572
gi|1044109257|emb|SBZ85298.1|multidrug|mdfA	mdfA	multidrug	0	0	0	0	0	0	0	0	0	0	0	0	0	0	0	0	0	0	0	0	0	0	0	0	0	0	0	0	0.0608401	0	0	0	0	0	0	0	0	0	0	0	0	0	0	0	0	0.0234988
gi|729041280|emb|CEJ63695.1|multidrug|mdfA	mdfA	multidrug	0	0	0	0	0	0	0	0	0	0	0	0	0	0	0	0	0	0	0	0	0	0	0	0	0	0	0	0	0.0311806	0	0	0	0	0	0	0	0.05375	0	0	0	0	0	0	0	0	0.0337208
YP_002239509|multidrug|mdfA	mdfA	multidrug	0	0	0	0	0	0	0	0	0	0	0	0	0	0	0	0	0	0	0	0	0	0	0	0	0	0	0	0	0	0	0	0	0	0	0	0	0	0	0	0	0	0	0	0	0	0.00469976
CP001918.1.gene2898.p01|multidrug|mdfA	mdfA	multidrug	0	0	0	0	0	0	0	0	0	0	0	0	0	0	0	0	0	0	0	0	0	0	0	0	0	0	0	0	0.0304201	0	0	0	0	0	0	0	0.0131098	0	0	0	0	0	0	0	0	0
gi|927044729|gb|ALD75936.1|multidrug|mdfA	mdfA	multidrug	0	0	0	0	0	0	0	0	0	0	0	0	0	0	0	0	0	0	0	0	0	0	0	0	0	0.0256481	0	0	0.187083	0	0	0	0	0	0	0	0.0403125	0	0	0	0	0	0	0	0	0.250497
YP_002848751|multidrug|mdfA	mdfA	multidrug	0	0	0	0	0	0	0	0	0	0	0	0	0	0	0	0	0	0	0	0	0	0	0	0	0	0	0	0	0	0	0	0	0	0	0	0	0	0	0	0	0	0	0	0	0	0.103395
gi|421944075|gb|EKU01337.1|multidrug|mdfA	mdfA	multidrug	0.027262	0	0	0.0365083	0	0	0	0	0.0295876	0	0.0196818	0.0157136	0	0	0	0	0.290563	0	0	0	0	0	0	0.0167911	0	0	0	0	0	0	0	0	0	0	0.0750814	0.0467225	0	0	0	0	0	0.0405625	0	0	0	0
gi|921331017|emb|CTX12516.1|multidrug|mdtA	mdtA	multidrug	0.00636447	0	0.0209637	0	0.0298535	0	0	0	0	0.0129332	0.00413534	0.0165079	0	0	0	0	0	0.0230436	0	0	0	0	0	0	0	0	0	0.0315018	0	0	0	0	0	0	0.0788767	0.147253	0	0	0	0	0.0573119	0	0.0503663	0	0	0.00423495
gi|446601624|ref|WP_000678970.1|multidrug|mdtA	mdtA	multidrug	0	0	0	0	0	0	0	0	0	0.0141798	0	0	0	0	0	0	0	0	0	0	0	0	0	0	0	0.0370817	0	0	0.0300535	0	0	0	0	0	0	0	0	0	0	0	0	0	0	0	0	0.00928627
CP001918.1.gene3439.p01|multidrug|mdtA	mdtA	multidrug	0	0	0	0	0	0	0	0	0	0	0	0	0	0	0	0	0	0	0	0	0	0	0	0	0	0	0	0	0.0935417	0	0	0	0	0	0	0	0	0	0	0	0	0	0	0	0	0
gi|535144324|gb|EQS89262.1|multidrug|mdtA	mdtA	multidrug	0	0	0	0	0	0	0	0	0	0	0	0	0	0	0	0	0	0	0	0	0	0	0	0	0.0315018	0	0	0	0	0	0	0	0	0	0	0	0	0	0	0	0	0	0	0	0	0
gi|508406385|gb|EOV76981.1|multidrug|mdtA	mdtA	multidrug	0.00318223	0	0.0314455	0	0.0298535	0	0	0	0.217582	0	0	0.00825397	0	0.0203907	0	0	0	0	0.00405405	0	0	0	0	0	0	0.0225478	0	0	0	0	0	0	0	0	0	0	0	0	0	0	0	0	0	0	0	0
gi|765470878|ref|WP_044720440.1|multidrug|mdtA	mdtA	multidrug	0	0	0	0	0	0	0	0	0.0511188	0	0	0	0	0	0	0	0	0	0	0	0	0	0	0	0	0	0	0	0.0601071	0	0	0	0	0	0	0	0	0	0	0	0	0	0	0	0	0.0185725
gi|431338942|gb|ELG26004.1|multidrug|mdtA	mdtA	multidrug	0	0	0	0	0	0	0	0	0	0	0.00413534	0	0	0	0	0	0	0	0	0	0	0	0	0	0	0	0	0	0	0	0	0	0	0	0	0	0	0	0	0	0	0	0	0	0	0
gi|635839883|gb|KDG20941.1|multidrug|mdtA	mdtA	multidrug	0	0	0	0	0	0	0	0	0	0	0	0	0	0	0	0	0	0	0	0	0	0	0	0	0	0	0	0	0	0	0	0	0	0	0	0	0	0	0	0	0	0	0	0	0	0.00423495
gi|447120629|ref|WP_001197885.1|multidrug|mdtB	mdtB	multidrug	0.0139223	0.124755	0.0550296	0.0335596	0.124079	0.00430643	0.00224022	0.0233974	0.312775	0.0226331	0.0271382	0.0252778	0.0690171	0.0356838	0.0332933	0.00884238	0.0801282	0.100816	0	0.0136752	0	0	0.0213287	0	0	0.014797	0	0.0826923	0.0479701	0	0.0593688	0	0.0152497	0.0276627	0	0.0429487	0.0413462	0.013774	0	0	0.0752219	0.0559295	0.154247	0	0	0.0185279
gi|447120586|ref|WP_001197842.1|multidrug|mdtB	mdtB	multidrug	0.00835336	0.0191931	0.0091716	0.00838989	0	0	0	0.00584936	0	0.0282914	0	0.00722222	0	0	0	0.00884238	0.0400641	0.0100816	0	0	0	0	0	0	0	0.014797	0.00994372	0.0137821	0.0119925	0	0	0	0	0.0184418	0	0.0214744	0	0.013774	0	0	0	0	0.0220353	0	0	0.00926395
CP001138.1.gene2235.p01|multidrug|mdtB	mdtB	multidrug	0.0153145	0	0	0	0	0	0	0	0	0	0	0	0	0	0	0	0	0	0	0	0	0	0	0	0	0.014797	0	0	0.0119925	0	0	0	0	0	0	0	0	0	0	0	0	0	0	0	0	0.00555837
gi|447120620|ref|WP_001197876.1|multidrug|mdtB	mdtB	multidrug	0	0.00959653	0	0	0.00653045	0	0	0.0116987	0	0	0	0	0	0.0178419	0	0	0	0	0	0	0	0	0	0	0	0	0	0	0	0	0	0	0	0	0	0	0	0	0	0	0	0	0	0	0	0
CP004022.1.gene1673.p01|multidrug|mdtB	mdtB	multidrug	0	0	0	0	0	0	0	0	0	0	0	0	0	0	0	0	0	0	0	0	0	0	0	0	0	0	0	0	0.011958	0	0	0	0	0	0	0	0	0	0	0	0	0	0	0	0	0
CP001918.1.gene3440.p01|multidrug|mdtB	mdtB	multidrug	0	0	0	0	0	0	0	0	0	0	0	0	0	0	0	0	0	0	0	0	0	0	0	0	0	0	0	0	0.023985	0	0	0	0	0	0	0	0	0	0	0	0	0	0	0	0	0.0148223
gi|657322971|ref|WP_029396025.1|multidrug|mdtC	mdtC	multidrug	0.0310772	0.0584218	0.0837523	0.0425634	0.172276	0	0.006819	0.130569	0.165575	0.0344465	0.0256996	0.0219837	0.105041	0	0.0450407	0	0.243902	0.0306874	0	0.0693767	0	0.00878049	0.0216408	0.00783038	0.00699187	0.0200181	0	0.0279675	0.0730081	0	0.0172108	0	0.0154728	0.0374234	0.0525203	0.0108943	0.0104878	0	0.0184183	0	0.0508818	0	0.122967	0	0	0.0150392
CP004022.1.gene1674.p01|multidrug|mdtC	mdtC	multidrug	0	0	0	0	0	0	0	0	0	0	0.00366422	0	0	0	0	0	0	0	0	0	0	0	0	0	0	0	0	0	0	0	0	0	0	0	0	0	0	0	0	0	0	0	0	0	0	0
gi|486197861|ref|WP_001547461.1|multidrug|mdtC	mdtC	multidrug	0.0042378	0	0	0	0.013252	0	0	0.0118699	0.0206969	0	0.00183569	0	0	0	0	0	0	0	0	0	0	0	0	0	0	0	0	0	0	0	0	0	0	0	0	0.0108943	0	0	0	0	0	0	0	0	0	0
gi|857586087|emb|CRL63209.1|multidrug|mdtC	mdtC	multidrug	0	0	0	0	0	0	0	0	0	0	0	0	0	0	0	0	0	0	0	0	0	0	0	0	0	0	0	0	0.0121443	0	0	0	0	0	0	0	0	0	0	0	0	0	0	0	0	0
gi|446590225|ref|WP_000667571.1|multidrug|mdtC	mdtC	multidrug	0	0	0	0	0	0	0	0	0	0	0.00183569	0	0	0	0	0	0	0	0	0	0	0	0	0	0	0	0	0	0	0	0	0	0	0	0	0	0	0	0	0	0	0	0	0	0	0
CP001918.1.gene3441.p01|multidrug|mdtC	mdtC	multidrug	0	0	0	0	0	0	0	0	0	0	0	0	0	0	0	0	0	0	0	0	0	0	0	0	0	0	0	0	0.012168	0	0	0	0	0	0	0	0	0	0.00460458	0	0	0	0	0	0	0.00375981
CP001138.1.gene2236.p01|multidrug|mdtC	mdtC	multidrug	0	0	0	0	0	0	0	0	0	0	0	0	0	0	0	0	0	0	0	0	0	0	0	0	0	0	0	0	0	0	0	0	0	0	0	0	0	0	0	0	0	0	0	0	0	0.00563421
gi|447132838|ref|WP_001210094.1|multidrug|mdtC	mdtC	multidrug	0	0	0	0	0	0	0	0	0	0	0	0	0	0	0	0	0	0	0	0	0	0	0	0	0	0	0	0	0	0	0	0	0	0	0	0	0	0	0	0	0	0	0	0	0	0.00563421
gi|446053005|ref|WP_000130860.1|multidrug|mdtD	mdtD	multidrug	0.0553344	0.0635694	0.040503	0.0185255	0.173036	0.00316963	0	0	0.405369	0	0.00798972	0	0.0761972	0	0	0	0.0884643	0	0	0	0	0	0	0	0	0	0.0219564	0	0.0794409	0	0.0374544	0	0	0	0	0	0	0	0.0400824	0	0	0	0	0	0	0
NC_002695.1.916587.p01|multidrug|mdtD	mdtD	multidrug	0.0092224	0	0	0	0	0	0	0	0	0	0	0	0	0	0	0	0	0	0	0	0	0	0	0	0	0	0	0	0	0	0	0	0	0	0	0	0	0	0	0	0	0	0	0	0	0
gi|727765325|ref|WP_033869793.1|multidrug|mdtD	mdtD	multidrug	0	0	0	0	0	0	0	0.0129158	0	0	0	0	0	0	0	0	0	0	0	0	0	0	0	0	0	0	0	0	0	0	0	0	0	0	0	0	0	0	0	0	0	0	0	0	0	0
gi|545248709|ref|WP_021547049.1|multidrug|mdtD	mdtD	multidrug	0.00307413	0.0529745	0	0.0185255	0.0288393	0	0	0	0.0150136	0	0.0119846	0	0	0	0.0490092	0	0	0	0	0	0	0	0	0	0	0	0.0219564	0	0	0	0	0	0	0.0610812	0	0.0474168	0	0	0	0	0	0	0	0	0	0
gi|693109153|ref|WP_032261825.1|multidrug|mdtD	mdtD	multidrug	0	0	0	0	0	0	0	0.0387473	0	0	0	0	0	0	0	0	0	0	0	0	0	0	0	0	0	0	0	0	0.0264803	0	0	0	0	0	0	0	0	0	0	0	0.018455	0	0	0	0	0
gi|446053040|ref|WP_000130895.1|multidrug|mdtD	mdtD	multidrug	0.00614827	0.0105949	0	0	0	0	0	0.0387473	0.0150136	0	0.00399486	0	0.0761972	0	0	0	0	0	0	0	0	0	0	0	0	0	0	0	0	0	0	0	0	0	0	0	0	0	0	0	0.018455	0	0.0243277	0	0	0
gi|134034159|sp|Q0T353.2|MDTD_SHIF8_|multidrug|mdtD	mdtD	multidrug	0	0	0	0	0	0	0	0	0	0	0	0	0	0	0	0	0	0	0	0	0	0	0	0	0	0	0	0	0	0	0	0	0	0	0	0	0	0	0.0100206	0	0	0	0	0	0	0
gi|447004719|ref|WP_001081975.1|multidrug|mdtE	mdtE	multidrug	0.0263258	0	0	0	0.0882035	0	0	0	0.202041	0.0458541	0.00977444	0	0.186436	0.0481962	0.0299784	0	0.0721501	0	0	0.0369408	0	0	0	0	0	0	0	0	0	0	0	0	0.0617908	0	0	0	0	0.0248052	0	0.0214876	0	0	0.119048	0	0	0
NC_002695.1.915750.p01|multidrug|mdtE	mdtE	multidrug	0	0	0	0	0.0352814	0	0	0	0	0	0	0	0	0	0.0299784	0	0	0	0	0	0	0	0	0	0	0	0	0	0	0	0	0	0.0205969	0	0	0	0.0558442	0	0	0	0	0	0	0	0	0
gi|487391485|ref|WP_001662771.1|multidrug|mdtF	mdtF	multidrug	0.0139626	0.0625579	0.0551888	0.122005	0.183382	0	0.00449339	0.170122	0.170478	0.0453972	0.0217733	0.0253509	0.0692168	0.00894675	0.0222597	0	0.214293	0.0202215	0.00177878	0.0274296	0	0.00867888	0	0	0.0138219	0.00989321	0	0.0138219	0	0	0.0510348	0.011679	0.0458813	0.0184952	0	0	0.093298	0.0230231	0	0	0.050293	0.0841369	0.154693	0	0	0.0037163
gi|476856987|gb|ENB51840.1|multidrug|mdtF	mdtF	multidrug	0	0.00481215	0.00459907	0.00841417	0.019648	0	0	0.0234651	0.0204574	0	0.0127011	0.00724312	0	0	0	0	0.0267867	0	0.00177878	0	0	0	0	0	0	0	0	0.0138219	0	0	0	0	0	0	0	0	0.0103664	0	0	0	0.0167643	0	0	0	0	0
gi|487583784|ref|WP_001724011.1|multidrug|mdtF	mdtF	multidrug	0	0	0	0.00420708	0	0	0	0	0	0	0	0	0	0	0	0	0	0	0	0	0	0	0	0	0	0	0	0	0	0	0	0	0	0	0	0	0	0	0	0	0	0	0	0	0	0
gi|507086511|ref|WP_016157252.1|multidrug|mdtF	mdtF	multidrug	0	0	0	0	0	0	0	0	0	0	0	0	0	0	0	0	0	0	0	0	0	0	0	0	0	0	0	0	0	0	0	0	0	0	0	0	0	0	0	0	0	0	0	0	0	0.0148509
gi|803469184|ref|WP_046072900.1|multidrug|mdtF	mdtF	multidrug	0	0	0	0	0	0	0	0	0	0	0.00181445	0	0	0	0	0	0	0	0	0	0	0	0	0	0	0	0	0	0	0	0	0	0	0	0	0	0	0	0	0	0	0	0	0	0	0
ACB18310|multidrug|mdtF	mdtF	multidrug	0	0	0	0	0.00654934	0	0	0	0	0	0	0	0	0	0	0	0	0	0	0	0	0	0	0	0	0	0	0	0	0	0	0	0	0	0	0	0	0	0	0	0	0	0	0	0	0
YP_002847505|multidrug|mdtF	mdtF	multidrug	0	0	0	0	0	0	0	0	0	0	0	0	0	0	0	0	0	0	0	0	0	0	0	0	0	0	0	0	0	0	0	0	0	0	0	0	0	0	0	0	0	0	0	0	0	0.00371272
gi|485773414|ref|WP_001397246.1|multidrug|mdtF	mdtF	multidrug	0	0	0	0	0	0	0	0	0	0	0	0	0	0	0	0	0	0	0	0	0	0	0	0	0	0	0	0	0	0	0	0	0	0	0	0	0	0	0	0	0	0.00934855	0	0	0	0
ZP_02700942|multidrug|mdtG	mdtG	multidrug	0	0	0	0	0	0	0	0	0	0	0	0	0	0	0	0	0	0	0	0	0	0	0	0	0	0	0	0	0	0	0	0	0	0	0	0	0	0	0	0	0	0	0	0	0	0.00476956
gi|696367936|ref|WP_032942948.1|multidrug|mdtG	mdtG	multidrug	0.0142652	0	0	0	0	0	0	0	0	0	0	0	0	0	0	0	0	0	0	0	0	0	0	0	0	0	0	0	0	0	0	0	0	0	0	0	0	0	0	0	0	0	0	0	0	0.0474606
A7ZZ10|multidrug|mdtG	mdtG	multidrug	0.0601824	0.0366029	0.0233214	0.0533343	0.116239	0	0	0	0.276633	0.0863269	0	0	0.0438739	0	0.0282192	0	0.0679163	0.0256353	0	0	0.0382369	0	0	0	0	0	0	0.140179	0	0	0.021566	0	0	0	0	0.136512	0	0.0233496	0.0230792	0	0.0637578	0	0.252139	0	0	0
gi|692996951|ref|WP_032183921.1|multidrug|mdtG	mdtG	multidrug	0.0106464	0	0.0116893	0	0	0	0	0	0	0.0144231	0	0	0.0439815	0	0.0282884	0	0.0680828	0	0	0	0	0	0	0	0	0	0	0	0	0	0.0216189	0	0	0	0	0.136846	0.013174	0	0	0	0	0	0	0	0	0
gi|445996305|ref|WP_000074160.1|multidrug|mdtG	mdtG	multidrug	0	0	0	0.010693	0	0	0	0	0	0	0	0	0	0	0	0	0	0	0	0	0	0	0	0	0	0	0	0	0	0	0	0	0	0	0	0	0	0	0	0	0	0	0	0	0	0
YP_002402255|multidrug|mdtG	mdtG	multidrug	0	0	0	0	0	0	0	0	0	0	0	0	0	0	0	0	0	0	0	0	0	0	0	0	0	0	0	0	0	0	0	0	0	0	0	0	0	0	0	0	0	0	0.0280841	0	0	0
gi|556489355|ref|WP_023337085.1|multidrug|mdtG	mdtG	multidrug	0	0	0	0	0	0	0	0	0	0	0	0	0	0	0	0	0	0	0	0	0	0	0	0	0	0.0126658	0	0	0	0	0	0	0	0	0	0	0	0	0	0	0	0	0	0	0	0
gi|291469891|gb|EFF12375.1|multidrug|mdtG	mdtG	multidrug	0	0.035987	0	0	0	0	0	0	0	0	0	0	0	0	0	0	0	0	0	0	0	0	0	0	0	0	0	0	0	0	0	0	0	0	0	0	0	0	0.0113454	0	0.020895	0	0.220353	0	0	0
gi|693055613|ref|WP_032223627.1|multidrug|mdtG	mdtG	multidrug	0	0	0	0	0	0	0	0	0	0	0	0	0	0	0	0	0	0	0	0	0	0	0	0	0	0	0	0	0	0	0	0	0	0	0	0	0.013174	0	0	0	0	0	0	0	0	0
gi|491270966|ref|WP_005129095.1|multidrug|mdtG	mdtG	multidrug	0	0	0	0	0	0	0	0	0	0	0	0	0	0	0	0	0	0	0	0	0	0	0	0	0	0.0126346	0	0	0	0	0	0	0	0	0	0	0	0	0	0	0	0	0	0	0	0
gi|490998761|ref|WP_004860484.1|multidrug|mdtG	mdtG	multidrug	0	0	0	0	0	0	0	0	0	0	0	0	0	0	0	0	0	0	0	0	0	0	0	0	0	0	0	0	0.0299813	0	0	0	0	0	0	0	0	0	0	0	0	0	0	0	0	0
CAA63057|multidrug|mdtH	mdtH	multidrug	0.136868	0.0620671	0.0711825	0.119379	0.0675788	0	0.00579558	0.211857	0.334222	0	0	0.00934218	0	0	0.0574212	0	0.276396	0.0521634	0	0.0353787	0	0.011194	0	0	0	0.114842	0	0.14262	0	0	0	0.0451907	0.0789037	0	0.133914	0	0.0267413	0	0.0469622	0.0102895	0.0432453	0.0241155	0.313536	0	0	0
gi|1043549336|ref|WP_065392391.1|multidrug|mdtH	mdtH	multidrug	0	0	0	0	0	0	0	0	0	0	0	0	0	0	0	0	0	0	0	0	0	0	0	0	0	0	0	0	0.0311028	0	0	0	0	0	0	0	0	0	0	0	0	0	0	0	0	0
gi|446014368|ref|WP_000092223.1|multidrug|mdtH	mdtH	multidrug	0	0	0.0118638	0	0	0	0	0	0	0	0	0.0186844	0.0446379	0	0	0	0	0	0	0	0	0	0	0	0	0	0	0	0	0	0	0	0	0	0	0	0	0	0	0	0	0	0	0	0	0
gi|545171992|ref|WP_021526277.1|multidrug|mdtH	mdtH	multidrug	0	0.0248268	0	0.0325578	0	0	0	0	0	0	0.00468055	0.00934218	0	0	0	0	0	0	0	0.0353787	0	0	0	0	0	0	0	0	0	0	0	0.0150636	0	0	0.0446379	0	0	0	0	0	0	0	0	0	0	0
gi|554684959|ref|WP_023184856.1|multidrug|mdtH	mdtH	multidrug	0	0	0	0	0	0	0	0	0	0	0	0	0	0	0	0	0	0	0	0	0	0	0	0	0	0	0	0	0	0	0	0	0	0	0	0	0	0	0	0	0	0	0	0	0	0.00479329
gi|485746547|ref|WP_001372951.1|multidrug|mdtH	mdtH	multidrug	0	0	0	0	0	0	0	0	0	0	0	0	0	0	0	0	0	0	0	0	0	0	0	0	0	0	0	0	0	0	0	0.0301271	0	0	0	0	0	0	0	0	0	0	0	0	0	0
gi|992380800|ref|WP_061068126.1|multidrug|mdtH	mdtH	multidrug	0	0	0	0	0	0	0	0	0	0	0	0	0	0	0	0	0	0	0	0	0	0	0	0	0	0.0382808	0	0	0	0	0	0	0	0	0	0	0.0802239	0	0	0	0	0	0	0	0	0
YP_852164|multidrug|mdtH	mdtH	multidrug	0.00702872	0	0	0	0	0	0	0	0.0171637	0	0	0	0	0	0	0	0	0	0	0	0	0.0109223	0	0	0	0	0	0	0	0	0	0	0	0	0	0	0	0	0	0	0	0	0	0	0	0
gi|972408415|ref|WP_059040274.1|multidrug|mdtH	mdtH	multidrug	0	0	0	0	0	0	0	0	0	0	0	0	0	0	0	0	0	0	0	0	0	0	0	0	0	0	0	0	0	0	0	0	0	0	0	0	0	0	0	0	0	0.0241155	0	0	0	0
gi|490375495|ref|WP_004255096.1|multidrug|mdtH	mdtH	multidrug	0	0	0	0	0	0	0	0	0	0	0	0	0	0	0	0	0	0	0	0	0	0	0	0	0	0	0	0	0.0311028	0	0	0	0	0	0	0	0	0	0	0	0	0	0	0	0	0
gi|585366301|ref|WP_024247885.1|multidrug|mdtH	mdtH	multidrug	0	0	0	0	0	0	0	0	0	0	0	0	0	0	0	0	0	0	0	0	0	0	0	0	0	0	0	0	0	0	0	0	0	0	0.0892758	0	0	0	0	0	0	0	0	0	0	0
gi|639124820|ref|WP_024472963.1|multidrug|mdtH	mdtH	multidrug	0	0	0	0	0	0	0	0	0	0	0	0	0	0	0	0	0	0	0	0	0	0	0	0	0	0	0	0	0.0625174	0	0	0	0	0	0	0	0	0	0	0	0	0	0	0	0	0
YP_002848923|multidrug|mdtH	mdtH	multidrug	0	0	0	0	0	0	0	0	0	0	0	0	0	0	0	0	0	0	0	0	0	0	0	0	0	0	0	0	0	0	0	0	0	0	0	0	0	0	0	0	0	0	0	0	0	0.0191731
gi|446014355|ref|WP_000092210.1|multidrug|mdtH	mdtH	multidrug	0	0.0124134	0	0	0	0	0	0	0	0	0	0	0	0	0	0	0	0	0	0	0	0	0	0	0	0	0	0	0	0	0	0	0	0	0	0	0	0	0	0	0	0	0	0	0	0
gi|491269060|ref|WP_005127195.1|multidrug|mdtK	mdtK	multidrug	0	0	0.0417438	0.00954649	0.0148614	0.00163337	0	0	0	0	0	0.00821785	0	0	0	0	0	0	0	0	0	0	0	0	0	0	0	0	0	0	0	0	0	0	0	0	0	0	0	0.00905112	0	0	0	0	0	0.0632462
gi|555038129|gb|ESL82444.1|multidrug|mdtK	mdtK	multidrug	0	0	0.0210562	0.00963078	0.0149926	0.00164779	0	0	0	0	0.020768	0	0	0	0	0	0	0	0	0	0	0	0	0	0.0158205	0	0	0.0316409	0	0	0	0	0	0.0211694	0	0	0	0	0	0.00913105	0	0	0	0	0	0
gi|556469366|ref|WP_023321121.1|multidrug|mdtK	mdtK	multidrug	0.00950492	0	0.010436	0.00954649	0	0	0	0	0.0154736	0	0	0	0	0	0	0	0	0	0	0	0	0	0	0	0	0	0	0	0.0272915	0	0	0	0	0	0	0	0.0117615	0	0	0	0	0	0	0	0	0
gi|835596110|ref|WP_047577130.1|multidrug|mdtK	mdtK	multidrug	0.00950492	0.0436779	0.0417438	0.0286395	0.0445842	0	0	0.0931802	0.139262	0.0257532	0	0	0.0785315	0	0.0252553	0	0	0	0	0	0	0	0	0	0	0	0	0.031364	0	0	0	0.0265013	0.0173519	0	0	0.0488694	0	0	0	0	0.0190204	0	0.125365	0	0	0
gi|585368804|ref|WP_024250382.1|multidrug|mdtK	mdtK	multidrug	0.00950492	0	0	0	0.0148614	0	0	0.0133115	0.0309472	0	0.0205862	0	0	0	0.0252553	0	0	0	0	0	0	0	0	0	0.047046	0	0	0.031364	0	0	0	0	0	0	0	0.0488694	0	0	0	0	0.0190204	0.0212132	0.0501459	0	0	0
gi|447097677|ref|WP_001174933.1|multidrug|mdtK	mdtK	multidrug	0	0	0	0.019093	0.0148614	0	0	0.0798687	0	0	0	0	0	0	0	0	0	0	0	0	0	0	0	0	0	0	0	0	0	0	0	0	0	0	0	0	0	0	0	0	0	0	0	0	0	0
gi|447097676|ref|WP_001174932.1|multidrug|mdtK	mdtK	multidrug	0	0	0	0.00954649	0	0	0	0	0	0	0	0	0	0	0	0	0	0	0	0	0	0	0	0	0	0	0	0	0	0	0	0	0	0	0	0	0	0	0	0	0	0	0	0	0	0
gi|754614318|ref|WP_042003705.1|multidrug|mdtK	mdtK	multidrug	0.00316831	0	0.0313079	0	0.0148614	0	0	0	0	0	0	0.00821785	0	0	0	0	0	0	0	0	0	0	0	0	0	0	0	0.031364	0	0	0.0386018	0	0	0	0	0	0	0	0	0	0	0.0212132	0.0250729	0	0	0
gi|487560473|ref|WP_001716590.1|multidrug|mdtK	mdtK	multidrug	0	0	0	0	0.0148614	0	0	0	0	0	0	0	0	0	0	0	0	0	0	0	0	0	0	0	0	0	0	0	0	0	0	0	0	0	0	0	0	0	0	0	0	0	0	0	0	0
gi|693113188|ref|WP_032264335.1|multidrug|mdtK	mdtK	multidrug	0	0	0	0	0	0	0	0	0	0	0	0.00821785	0	0	0	0	0	0	0	0	0	0	0	0	0	0	0	0	0	0	0	0	0	0	0	0	0	0	0	0	0	0	0	0	0	0
gi|970292942|ref|WP_058669058.1|multidrug|mdtK	mdtK	multidrug	0	0	0	0	0	0	0	0	0	0	0	0	0	0	0	0	0	0	0	0	0	0	0	0	0	0	0	0	0	0	0	0	0	0	0	0	0	0	0	0	0	0	0	0	0	0.0168657
gi|851915138|ref|WP_048216502.1|multidrug|mdtK	mdtK	multidrug	0	0	0	0	0	0	0	0	0	0	0	0	0	0	0	0	0	0	0	0	0	0	0	0	0	0	0	0	0.0272915	0	0	0	0	0	0	0	0	0	0	0	0	0	0	0	0	0.0674626
gi|447097700|ref|WP_001174956.1|multidrug|mdtK	mdtK	multidrug	0	0	0	0	0	0	0	0	0	0	0	0	0	0	0	0	0	0	0	0	0	0	0	0	0	0	0	0	0	0	0	0	0	0	0	0	0.0117615	0	0	0	0	0	0	0	0	0
gi|754964131|ref|WP_042320052.1|multidrug|mdtK	mdtK	multidrug	0	0	0	0	0	0	0	0	0	0	0	0	0	0	0	0	0	0	0	0	0	0	0	0	0	0	0	0	0	0	0	0	0	0	0	0	0	0	0	0	0	0	0	0	0	0.00421641
gi|696368298|ref|WP_032943310.1|multidrug|mdtK	mdtK	multidrug	0	0	0	0	0	0	0	0	0	0	0	0	0	0	0	0	0	0	0	0	0	0	0	0	0	0	0	0	0	0	0	0	0	0	0	0	0	0	0	0	0	0	0	0	0	0.00421641
gi|745768541|ref|WP_039064938.1|multidrug|mdtK	mdtK	multidrug	0	0	0	0	0	0	0	0	0	0	0	0	0	0	0	0	0	0	0	0	0	0	0	0	0	0	0	0	0	0	0	0	0.0173519	0	0	0	0	0	0	0	0	0	0	0	0	0
YP_001445425|multidrug|mdtK	mdtK	multidrug	0	0	0	0	0	0	0	0	0	0	0	0	0	0	0	0	0	0	0	0	0	0	0	0	0	0	0	0	0	0	0.0773729	0	0	0	0	0	0	0	0	0	0	0	0	0	0	0
gi|727765868|ref|WP_033870271.1|multidrug|mdtL	mdtL	multidrug	0.0185156	0.0510506	0	0.0446317	0.06948	0.00381815	0	0.0622336	0.108513	0.0451505	0.0384978	0	0.0917874	0.0237283	0	0	0.0710429	0	0	0	0	0.0230179	0	0	0	0	0	0.0366581	0	0	0.180471	0	0	0.0245262	0	0	0.0137468	0.0610614	0.0120708	0	0.0666929	0	0.0879156	0	0	0
gi|693018597|ref|WP_032197292.1|multidrug|mdtL	mdtL	multidrug	0.00370311	0.0255253	0.024395	0	0.05211	0	0	0	0.072342	0	0.0144367	0.01921	0.229469	0.0237283	0.0295183	0	0	0	0	0	0	0	0	0	0	0	0	0	0	0	0.0225589	0	0.0405618	0	0	0	0	0	0.0120708	0	0	0	0.0879156	0	0	0
YP_002295271|multidrug|mdtL	mdtL	multidrug	0.0111093	0	0.024395	0	0.05211	0	0	0	0.072342	0.0150502	0	0	0.137681	0.0237283	0.0295183	0	0	0	0	0	0	0	0	0	0	0	0	0.0366581	0	0	0	0	0	0	0	0	0	0.0244246	0	0	0	0	0	0	0	0
gi|391322939|gb|EIQ79610.1|multidrug|mdtL	mdtL	multidrug	0	0	0	0	0	0	0	0	0	0	0	0	0	0	0	0	0	0	0	0	0	0	0	0	0	0	0	0	0.349095	0	0	0	0	0	0	0	0	0	0	0	0	0	0	0	0	0.122576
gi|754956476|ref|WP_042312591.1|multidrug|mdtM	mdtM	multidrug	0	0	0	0	0	0	0	0	0	0	0	0	0	0	0	0	0	0	0	0	0	0	0	0	0	0	0	0	0	0	0	0	0	0	0	0	0.0130145	0	0	0	0	0	0	0	0	0.00466562
gi|851940702|ref|WP_048227152.1|multidrug|mdtM	mdtM	multidrug	0	0	0	0	0	0	0	0	0	0	0	0	0	0	0	0	0	0	0	0	0	0	0	0	0	0	0	0	0	0	0	0	0	0	0	0	0	0	0	0	0	0	0	0	0	0.00466562
gi|491276012|ref|WP_005134118.1|multidrug|mdtM	mdtM	multidrug	0	0	0	0	0	0	0	0	0	0	0	0	0	0	0	0	0	0	0	0	0	0	0	0	0	0	0	0	0	0	0	0	0	0	0	0	0.0130145	0	0	0	0	0	0	0	0	0
gi|545284592|ref|WP_021567759.1|multidrug|mdtM	mdtM	multidrug	0	0	0	0	0	0	0	0	0	0.0287054	0	0	0	0	0	0	0	0	0	0	0	0	0	0	0	0	0	0	0	0	0	0	0	0	0	0	0	0	0	0	0	0	0	0	0	0
gi|928821630|ref|WP_053882393.1|multidrug|mdtN	mdtN	multidrug	0.0211067	0.0145487	0.0139045	0.178071	0.118805	0	0	0	0	0.0343126	0.016457	0	0	0	0	0	0.364431	0.213976	0	0	0	0	0	0.0116999	0	0	0	0.0417881	0.0363622	0.0232516	0	0	0.046238	0	0	0	0.0626822	0	0.01376	0	0.050684	0.0565274	0	0	0	0
gi|765472015|ref|WP_044721456.1|multidrug|mdtN	mdtN	multidrug	0.00844266	0.0145487	0	0	0	0	0	0	0	0	0	0	0	0	0	0	0	0.15284	0	0	0	0	0	0.0116999	0	0	0	0.0417881	0	0	0	0	0	0	0	0	0	0	0	0	0	0	0	0	0	0
gi|896035711|ref|WP_049091836.1|multidrug|mdtN	mdtN	multidrug	0	0	0.0139045	0.0127194	0	0	0	0	0	0	0	0	0	0	0	0	0.121477	0	0	0	0	0	0	0	0	0	0	0	0.0363622	0	0	0	0	0	0	0	0	0	0	0	0	0	0	0	0	0
gi|921983697|ref|WP_053274397.1|multidrug|mdtN	mdtN	multidrug	0.00422133	0	0	0	0	0	0	0	0	0	0	0	0	0	0	0	0	0	0	0	0	0	0	0	0	0	0	0	0	0	0	0	0	0	0	0	0	0	0	0	0	0	0	0	0	0
gi|935618129|ref|WP_054472880.1|multidrug|mdtN	mdtN	multidrug	0	0	0	0	0	0	0	0	0	0	0	0	0	0	0	0	0.0809848	0	0	0	0	0	0	0	0	0	0	0	0	0	0	0	0	0	0	0	0	0	0	0	0	0	0	0	0	0
gi|585375643|ref|WP_024257193.1|multidrug|mdtN	mdtN	multidrug	0	0	0	0	0	0	0	0	0	0	0	0	0	0	0	0	0	0	0	0	0	0	0	0	0	0	0	0	0	0.0232516	0	0	0	0	0	0	0	0	0	0	0	0	0	0	0	0
gi|487690837|ref|WP_001775069.1|multidrug|mdtN	mdtN	multidrug	0	0	0	0	0	0	0	0	0	0	0	0	0	0	0	0	0	0.0305681	0	0	0	0	0	0	0	0	0	0	0	0	0	0	0	0	0	0	0	0	0	0	0	0	0	0	0	0
ACB17069|multidrug|mdtO	mdtO	multidrug	0.0105997	0.0876755	0.0139655	0.051101	0.0397755	0	0.00341116	0.0890678	0.0310604	0	0.022039	0.0109972	0	0	0	0	0.0610054	0.0614047	0	0	0.0114487	0	0.0162385	0.017627	0	0	0	0	0	0	0	0	0.0232206	0	0	0	0.00786969	0.0279649	0.00691024	0	0	0	0.0503294	0	0	0.00282123
P32715|multidrug|mdtO	mdtO	multidrug	0.00211994	0.0584503	0.0139655	0.0447133	0.00994387	0	0	0.0801611	0.0931813	0.00861584	0.00826462	0.0109972	0	0	0.033797	0	0.0610054	0	0	0	0.0114487	0	0	0.017627	0	0.0300418	0	0	0	0	0	0	0.0116103	0	0	0	0.0157394	0.0419473	0	0	0	0	0.0503294	0	0	0.00282123
gi|545277545|ref|WP_021564792.1|multidrug|mdtO	mdtO	multidrug	0	0	0	0	0	0	0	0	0	0	0	0	0	0	0	0	0	0	0	0	0	0	0	0	0	0	0	0	0	0	0	0	0	0	0	0	0	0.0139824	0	0	0	0	0	0	0	0
gi|487382605|ref|WP_001654865.1|multidrug|mdtP	mdtP	multidrug	0.0118682	0.0409032	0.0586381	0.196681	0.0556694	0.00305921	0	0	0.376756	0.0361759	0.0616911	0.0692623	0.147086	0	0	0	0.0853825	0.0859414	0	0	0	0	0	0	0	0.0210231	0.042383	0	0	0	0.0180748	0	0.0162496	0	0	0	0.0110143	0.0391393	0	0.0339046	0	0	0	0	0	0
gi|486419591|ref|WP_001612185.1|multidrug|mdtP	mdtP	multidrug	0.00593409	0.0613549	0	0.0536403	0.0139174	0	0	0.0124658	0.0144906	0.0361759	0	0.00769581	0.0735428	0	0	0	0	0	0	0	0	0	0	0	0	0	0	0	0	0	0	0	0	0	0	0	0	0	0	0	0	0	0.0469604	0	0	0
gi|693171998|ref|WP_032304306.1|multidrug|mdtP	mdtP	multidrug	0	0	0	0	0	0	0	0	0.0289813	0	0	0	0	0	0	0	0	0	0	0	0	0	0	0	0	0	0	0	0	0	0	0	0	0	0	0	0.0110143	0	0	0.00847616	0	0	0	0	0	0
CAJ45367|macrolide_lincosamide_streptogramin|mefA	mefA	MLS	0.035751	0	0	0	0	0	0	0	0	0	0	0	0	0	0	0	0	0	0	0	0	0	0	0	0	0	0	0	0	0	0	0	0	0	0	0	0	0	0	0	0	0	0	0	0	0
CAI94891|macrolide_lincosamide_streptogramin|mefA	mefA	MLS	0.0250257	0	0	0	0	0	0	0	0	0	0	0	0	0	0	0	0	0	0	0	0	0	0	0	0	0	0	0	0	0	0	0	0	0	0	0	0	0	0	0	0	0	0	0	0	0
ABC60094|macrolide_lincosamide_streptogramin|mefA	mefA	MLS	0.0464763	0	0	0	0	0	0	0	0	0	0	0	0	0	0	0	0	0	0	0	0	0	0	0	0	0	0	0	0	0	0	0	0	0	0	0	0	0	0	0	0	0	0	0	0	0
gi|496263491|ref|WP_008976876.1|macrolide_lincosamide_streptogramin|mefA	mefA	MLS	0.0786523	0	0	0	0	0	0	0	0	0	0	0	0	0	0	0	0	0	0	0	0	0	0	0	0	0	0	0	0	0	0	0	0	0	0	0	0	0	0	0	0	0	0	0	0	0
gi|492342289|ref|WP_005816151.1|macrolide_lincosamide_streptogramin|mefA	mefA	MLS	0.0107253	0	0	0	0	0	0	0	0	0	0	0	0	0	0	0	0	0	0	0	0	0	0	0	0	0	0	0	0	0	0	0	0	0	0	0	0	0	0	0	0	0	0	0	0	0
gi|657062189|ref|WP_029304661.1|beta_lactam|metallo_beta_lactamase	metallo_beta_lactamase	beta-lactam	0	0	0	0	0	0	0	0	0	0	0	0	0	0	0	0	0	0	0	0	0	0	0	0	0	0.0405504	0	0	0	0	0	0	0	0	0	0	0	0	0.0373099	0	0	0	0	0	0	0
gi|518820280|ref|WP_019976234.1|beta_lactam|metallo_beta_lactamase	metallo_beta_lactamase	beta-lactam	0	0	0	0	0	0	0	0	0	0	0	0	0	0	0	0	0	0	0	0	0	0	0	0	0	0	0	0	0	0	0	0	0	0	0	0	0	0	0	0	0	0	0	0.1218	0	0
gi|692318673|ref|WP_032129468.1|beta_lactam|metallo_beta_lactamase	metallo_beta_lactamase	beta-lactam	0	0	0.0164456	0	0	0	0	0	0	0	0	0	0	0	0	0	0	0	0	0	0	0	0	0	0	0	0	0	0	0	0	0	0	0	0	0	0	0	0	0	0	0	0	0	0	0
NC_002516.2.877852.p01|multidrug|mexB	mexB	multidrug	0	0	0	0	0	0	0	0	0	0	0	0	0	0	0	0	0	0	0	0	0	0	0	0	0	0	0	0	0	0	0	0	0	0	0	0	0	0	0	0	0	0	0	0	0	0.0147373
gi|505288054|ref|WP_015475156.1|multidrug|mexB	mexB	multidrug	0	0	0	0	0	0	0	0	0	0	0	0	0	0	0	0	0	0	0	0	0	0	0	0	0	0	0	0	0	0	0	0	0	0	0	0	0	0	0	0	0	0	0	0	0	0.00184216
YP_001350571|multidrug|mexD	mexD	multidrug	0	0	0	0	0	0.00214702	0	0	0	0	0	0	0	0	0	0	0	0	0	0	0	0	0	0	0	0	0	0	0	0	0	0	0	0	0	0	0	0	0	0	0	0	0	0	0	0.00184746
gi|553771491|ref|WP_023103521.1|multidrug|mexD	mexD	multidrug	0	0	0	0	0	0	0	0	0	0	0	0	0	0	0	0	0	0	0	0	0	0	0	0	0	0	0	0	0	0	0	0	0	0	0	0	0	0	0	0	0	0	0	0	0	0.00184746
YP_001668663|multidrug|mexD	mexD	multidrug	0	0	0	0	0	0	0.00111689	0	0	0	0	0	0	0	0	0	0	0	0	0	0	0	0	0	0	0	0	0	0	0	0	0	0	0	0	0	0	0	0	0	0	0	0	0	0	0
gi|852273548|ref|WP_048328542.1|multidrug|mexD	mexD	multidrug	0	0	0	0	0	0	0	0	0	0	0	0	0	0	0	0	0	0	0	0	0	0	0	0	0	0	0	0	0	0	0	0	0	0	0	0	0	0	0	0	0	0	0	0	0	0.0129322
gi|1011729993|ref|WP_062573631.1|multidrug|mexD	mexD	multidrug	0	0	0	0	0	0.00143272	0	0	0	0	0	0	0	0	0	0	0	0	0	0	0	0	0	0	0	0	0	0	0	0	0	0	0	0	0	0	0	0	0	0	0	0	0	0	0	0
gi|489927712|ref|WP_003831044.1|multidrug|mexE	mexE	multidrug	0.0437657	0	0.0360395	0	0	0	0	0	0	0	0	0	0	0	0	0	0	0.0528204	0	0	0	0	0	0	0	0.193815	0	0	0.879653	0	0	0	0	0	0	0	0.148929	0	0	0	0	0	0	0	0.25105	2.16473
YP_406903|multidrug|mexE	mexE	multidrug	0	0	0.0240264	0	0.0684299	0	0.00293429	0.061293	0	0	0	0	0	0	0.145361	0	0	0	0	0	0	0	0	0.0101085	0	0	0	0.0361041	0	0	0	0	0	0	0	0	0	0	0	0	0	0	0	0	0	0
gi|766778270|ref|WP_044845762.1|multidrug|mexE	mexE	multidrug	0	0	0	0	0	0	0	0	0	0	0	0	0	0	0	0	0	0	0	0	0	0	0	0	0	0	0	0	0	0	0.021779	0	0	0	0	0	0	0	0	0	0	0	0	0	0	0
gi|746321235|ref|WP_039367880.1|multidrug|mexE	mexE	multidrug	0	0	0	0	0	0	0	0	0	0	0	0	0	0	0	0	0	0	0	0	0	0	0	0	0	0	0	0	0	0	0.021779	0	0	0	0	0	0	0	0	0	0	0	0	0	0	0
gi|491557220|ref|WP_005414807.1|multidrug|mexE	mexE	multidrug	0	0	0	0	0	0	0	0.0458543	0	0	0	0	0	0	0	0	0	0	0	0	0	0	0	0	0	0	0	0	0	0	0	0	0	0	0	0	0	0	0	0	0	0	0	0	0	0
YP_001175678|multidrug|mexE	mexE	multidrug	0	0	0	0	0	0	0	0	0	0	0	0	0	0	0	0	0	0	0	0	0	0	0	0	0	0.0516839	0	0	0	0	0	0	0	0	0	0	0	0	0.0475536	0	0	0	0	0	0	0
YP_002848373|multidrug|mexE	mexE	multidrug	0	0	0	0	0	0	0	0	0	0	0	0	0	0	0	0	0	0	0	0	0	0	0	0	0	0.0123904	0	0	0.241009	0	0	0	0	0	0	0	0	0	0	0	0	0	0	0	0	0.390965
gi|749018243|ref|WP_040076872.1|multidrug|mexE	mexE	multidrug	0	0	0	0	0	0	0	0	0	0	0	0	0	0	0	0	0	0	0	0	0	0	0	0	0	0	0	0	0	0	0	0	0	0	0	0	0	0	0	0	0	0	0	0	0.125525	0
gi|503835165|ref|WP_014069159.1|multidrug|mexE	mexE	multidrug	0	0	0	0	0	0	0	0	0	0	0	0	0	0	0	0	0	0	0	0	0	0	0	0	0	0	0	0	0.125665	0	0	0	0	0	0	0	0	0	0	0	0	0	0	0	0	0.00970731
gi|749610452|ref|WP_040232688.1|multidrug|mexE	mexE	multidrug	0	0	0	0	0	0	0	0	0	0	0	0	0	0	0	0	0	0	0	0	0	0	0	0	0	0	0	0	0	0	0	0	0	0	0	0	0	0	0	0	0	0	0	0	0	0.0242683
gi|696364907|ref|WP_032939988.1|multidrug|mexE	mexE	multidrug	0.00729429	0	0	0	0	0	0	0	0	0	0	0	0	0	0	0	0	0	0	0	0	0	0	0	0	0	0	0	0	0	0	0	0	0	0	0	0	0	0	0	0	0	0	0	0	0.00970731
CP001918.1.gene1258.p01|multidrug|mexE	mexE	multidrug	0	0	0	0	0	0	0	0	0	0	0	0	0	0	0	0	0	0	0	0	0	0	0	0	0	0	0	0	0.0314162	0	0	0	0	0	0	0	0	0	0	0	0	0	0	0	0	0
YP_002383660|multidrug|mexE	mexE	multidrug	0	0	0	0	0	0	0	0	0	0	0	0	0	0	0	0	0	0	0	0	0	0	0	0	0	0	0	0	0	0	0	0	0	0	0	0	0	0	0	0	0	0	0	0	0	0.0194146
gi|950562188|ref|WP_057431811.1|multidrug|mexF	mexF	multidrug	0	0	0.0135233	0	0	0	0	0	0	0	0	0	0	0	0	0	0	0	0	0	0	0	0	0	0	0	0	0	0	0	0	0	0	0	0	0	0	0	0	0	0	0	0	0	0	0
gi|757686578|ref|WP_042917070.1|multidrug|mexF	mexF	multidrug	0.00272677	0	0	0	0	0	0	0	0	0	0	0	0	0	0	0	0	0	0	0	0	0	0	0	0	0	0	0	0	0	0	0	0	0	0	0	0	0	0	0	0	0	0	0	0	0
gi|764528042|ref|WP_044407471.1|multidrug|mexF	mexF	multidrug	0	0	0	0	0	0	0	0	0	0	0	0	0	0	0	0	0	0	0	0	0	0	0	0	0	0	0	0	0	0	0	0	0	0	0	0	0	0	0	0	0	0	0	0.00679536	0	0
YP_001187672|multidrug|mexF	mexF	multidrug	0	0	0	0	0	0	0	0	0.0200324	0	0	0	0	0	0	0	0	0	0	0	0	0	0	0	0	0	0	0	0	0	0	0	0	0	0	0	0	0	0	0	0	0	0	0	0	0
gi|512735233|ref|WP_016493075.1|multidrug|mexF	mexF	multidrug	0	0	0	0	0	0	0	0	0	0	0	0	0	0	0	0	0	0	0	0	0	0	0	0	0	0	0	0	0	0	0	0	0	0	0	0	0	0	0	0	0	0	0	0.00679536	0	0
NC_011595.7059912.p01|multidrug|mexT	mexT	multidrug	0	0.0303355	0	0	0	0	0	0	0	0	0	0	0	0	0	0	0	0	0	0	0	0	0	0	0	0	0	0	0	0	0	0	0	0	0	0	0	0	0	0	0	0	0	0.131611	0	0
gi|446082489|ref|WP_000160344.1|multidrug|mexX	mexX	multidrug	0.0902597	0.129615	0	0.0339954	0.123485	0	0.00605149	0.0790043	0.146939	0	0.00488722	0.0195094	0.139827	0	0	0	0	0	0	0	0.0203102	0.0467532	0.0288076	0.0416943	0	0.0133237	0	0	0	0	0.0229104	0	0	0	0.326263	0.0290043	0	0	0	0	0	0.0503608	0.0595238	0	0	0.0100099
gi|446082478|ref|WP_000160333.1|multidrug|mexX	mexX	multidrug	0	0.0648077	0	0	0.0529221	0	0	0	0	0	0	0	0.0466089	0	0	0	0	0	0	0	0	0	0	0	0	0	0	0	0	0	0	0	0	0	0	0.0290043	0	0	0	0	0	0.0503608	0	0	0	0.0100099
gi|694090431|ref|WP_032435131.1|multidrug|mexX	mexX	multidrug	0	0	0	0	0	0	0	0	0	0	0	0	0	0	0	0	0	0	0	0	0	0	0	0	0	0	0	0	0.0658165	0	0	0	0	0	0	0	0	0	0	0	0	0	0	0	0	0
gi|488166095|ref|WP_002237303.1|multidrug|mtrE	mtrE	multidrug	0	0	0	0	0	0	0	0	0	0	0	0	0	0	0	0	0	0	0	0	0	0	0	0	0	0	0	0	0	0	0	0	0	0	0	0	0.0230193	0	0	0	0	0	0	0	0	0
NC_010400.5984909.p01|multidrug|multidrug_ABC_transporter	multidrug_ABC_transporter	multidrug	0	0	0	0	0	0	0.00110001	0	0.0133549	0	0	0	0	0	0	0	0	0	0	0.0134299	0	0	0	0	0	0	0	0	0	0	0	0	0	0	0	0	0	0	0	0	0	0	0	0	0	0
gi|1000934451|ref|WP_061180994.1|multidrug|multidrug_transporter	multidrug_transporter	multidrug	0	0	0	0	0	0	0	0	0	0	0	0	0	0	0	0	0	0	0	0	0	0	0	0	0	0	0	0	0	0	0	0	0	0	0	0	0	0	0	0	0	0	0	0	0	0.00184392
gi|916483849|ref|WP_051124425.1|multidrug|multidrug_transporter	multidrug_transporter	multidrug	0	0	0	0.00414316	0	0	0	0	0	0	0	0.00356653	0	0.0088108	0.0109607	0	0.0659491	0	0	0	0	0	0	0	0	0	0	0	0.0355334	0	0	0	0	0	0	0	0.0102089	0.00453466	0.00896429	0	0	0	0	0	0.0709877	0.166522
gi|493431891|ref|WP_006387476.1|multidrug|multidrug_transporter	multidrug_transporter	multidrug	0	0	0	0	0	0	0	0	0	0	0	0	0	0	0	0	0	0	0	0	0	0	0	0	0	0	0	0	0	0	0	0	0	0	0	0	0	0	0	0	0	0	0	0	0	0.0272675
gi|556290479|ref|WP_023291164.1|multidrug|multidrug_transporter	multidrug_transporter	multidrug	0.0111808	0.00481679	0	0	0.00655566	0	0	0	0.0341285	0.00568013	0.0018162	0	0.0346418	0	0	0	0	0	0.0017805	0	0	0	0	0	0	0	0	0	0	0	0.00851401	0	0	0	0	0	0	0.0184363	0	0	0	0	0	0	0	0.0167395
gi|742880942|ref|WP_039009457.1|multidrug|multidrug_transporter	multidrug_transporter	multidrug	0	0	0	0	0	0	0	0	0	0	0	0	0	0	0	0	0	0	0	0	0	0	0	0	0.00340945	0	0	0	0	0	0	0	0	0	0	0	0	0	0	0	0	0	0	0	0	0.00916699
gi|920171713|ref|WP_052961960.1|multidrug|multidrug_transporter	multidrug_transporter	multidrug	0	0	0	0	0	0	0	0	0	0	0	0	0	0	0	0	0	0	0	0	0	0	0	0	0	0	0	0	0	0	0	0	0	0	0	0	0	0	0	0	0	0	0	0	0	0.00183689
gi|447055236|ref|WP_001132492.1|multidrug|multidrug_transporter	multidrug_transporter	multidrug	0	0.0713565	0	0.00831791	0	0	0	0	0.0134822	0.00560974	0	0	0	0	0	0	0	0	0	0	0	0	0	0	0	0	0	0	0	0	0.0084085	0	0	0	0	0	0	0	0	0	0	0	0	0	0	0
gi|951330835|ref|WP_057716082.1|multidrug|multidrug_transporter	multidrug_transporter	multidrug	0	0	0	0	0	0	0	0	0	0	0	0	0	0	0	0	0	0	0	0	0	0	0	0	0	0	0	0	0	0	0.0167531	0	0	0	0	0	0	0	0	0	0	0	0	0	0	0.00365983
CAG34250|multidrug|multidrug_transporter	multidrug_transporter	multidrug	0	0	0.0091716	0	0	0	0	0	0	0	0	0	0	0	0	0	0	0	0	0	0	0	0	0	0	0	0	0	0	0	0	0	0	0	0	0	0	0	0	0	0	0	0	0	0	0
gi|920188291|ref|WP_052966923.1|multidrug|multidrug_transporter	multidrug_transporter	multidrug	0	0	0	0	0	0	0	0	0	0	0	0	0	0	0	0	0	0	0	0	0	0	0	0	0	0	0	0	0	0	0	0	0	0	0	0	0	0	0	0	0	0	0	0	0.0236626	0
gi|912606377|ref|WP_050194910.1|multidrug|multidrug_transporter	multidrug_transporter	multidrug	0	0	0	0	0	0	0	0	0	0	0	0	0	0	0	0	0	0	0	0	0	0	0	0	0	0	0	0	0	0	0	0	0	0	0	0	0	0	0	0	0	0	0	0	0	0.014561
gi|734955114|ref|WP_034153081.1|multidrug|multidrug_transporter	multidrug_transporter	multidrug	0	0	0	0	0.00647442	0	0	0	0	0	0	0	0	0	0	0	0	0	0	0	0	0	0	0	0	0	0	0	0	0	0	0	0	0	0	0	0	0	0	0	0	0	0	0	0	0
gi|447196024|ref|WP_001273280.1|multidrug|multidrug_transporter	multidrug_transporter	multidrug	0.00837753	0.0577458	0.0229953	0.0168283	0	0	0.00112335	0.0351977	0.136382	0	0.01633	0.0108647	0.0692168	0.00894675	0.0333896	0	0.0267867	0	0.0088939	0	0	0	0	0	0.00691096	0.0049466	0.0149587	0.0276438	0.0481089	0	0.0085058	0	0	0	0	0.0323047	0	0.00460463	0	0.00797756	0.0754395	0.0186971	0	0	0	0.0185815
gi|515072227|ref|WP_016702072.1|multidrug|multidrug_transporter	multidrug_transporter	multidrug	0	0	0	0	0	0	0	0	0	0	0	0	0	0	0	0	0	0	0	0	0	0	0	0	0	0	0	0	0	0	0	0	0	0	0	0	0	0	0	0	0	0	0	0.0206584	0	0
gi|798803152|ref|WP_045885237.1|multidrug|multidrug_transporter	multidrug_transporter	multidrug	0	0	0	0	0	0	0	0	0	0	0	0	0	0	0	0	0	0	0	0	0	0	0	0	0	0	0	0	0	0	0	0	0	0	0	0	0	0	0.0270212	0	0	0	0	0	0	0
gi|817658374|ref|WP_046623773.1|multidrug|multidrug_transporter	multidrug_transporter	multidrug	0	0	0	0	0	0	0	0	0	0	0	0	0	0	0	0	0	0	0	0	0	0	0	0	0	0	0	0	0	0	0	0	0	0	0	0	0	0	0	0	0	0	0	0	0	0.00973182
gi|518122290|ref|WP_019292498.1|multidrug|multidrug_transporter	multidrug_transporter	multidrug	0	0	0	0	0	0	0	0	0	0	0	0	0	0	0	0	0	0	0	0	0	0	0	0	0	0	0	0	0.0298379	0	0	0	0	0	0	0	0	0	0	0	0	0	0	0	0	0
gi|499229009|ref|WP_010926549.1|multidrug|multidrug_transporter	multidrug_transporter	multidrug	0	0	0	0	0	0	0	0	0	0	0	0	0	0	0	0	0	0	0	0	0	0	0	0	0	0	0	0	0	0	0	0	0	0	0	0	0	0	0	0	0	0	0	0	0	0.0036391
gi|757782973|ref|WP_043001557.1|multidrug|multidrug_transporter	multidrug_transporter	multidrug	0	0	0.00909291	0	0	0	0	0	0	0	0	0	0	0	0	0	0	0	0	0	0	0	0	0	0	0	0	0	0.0594482	0	0	0	0	0	0	0	0	0	0	0	0	0	0	0	0	0.198384
gi|503934910|ref|WP_014168904.1|multidrug|multidrug_transporter	multidrug_transporter	multidrug	0	0.00952327	0	0	0	0	0	0	0	0	0	0	0	0	0	0	0	0	0	0	0	0	0	0	0	0	0	0	0	0	0	0	0	0	0	0	0	0	0	0	0	0	0	0	0	0.0183865
gi|493863100|ref|WP_006809849.1|multidrug|multidrug_transporter	multidrug_transporter	multidrug	0	0	0	0	0	0	0	0	0	0	0	0	0	0	0	0	0.0265055	0	0	0	0	0	0	0	0	0	0	0	0	0	0	0	0	0	0	0	0	0	0	0	0.0248826	0	0	0	0	0
gi|566143131|ref|WP_024011946.1|multidrug|multidrug_transporter	multidrug_transporter	multidrug	0	0	0	0	0	0	0	0	0	0	0	0	0	0	0	0	0	0	0	0	0	0	0	0	0	0	0	0	0	0	0	0	0	0	0	0	0	0	0.0134337	0	0	0	0	0	0.0709203	0
gi|951157033|ref|WP_057637070.1|multidrug|multidrug_transporter	multidrug_transporter	multidrug	0	0	0	0	0	0	0	0.0232632	0	0	0	0	0	0	0	0	0	0	0	0	0	0	0	0	0	0	0	0	0	0	0	0	0	0	0	0	0	0	0	0	0	0	0	0	0	0
gi|1010998995|ref|WP_061957110.1|multidrug|multidrug_transporter	multidrug_transporter	multidrug	0	0	0	0	0	0	0	0	0	0	0	0	0	0	0	0	0	0	0	0	0	0	0	0	0	0	0	0	0	0	0	0	0	0	0	0	0	0	0	0	0	0	0	0	0	0.00551594
gi|501082967|ref|WP_012133513.1|multidrug|multidrug_transporter	multidrug_transporter	multidrug	0	0	0	0	0	0	0	0	0	0	0	0	0	0	0	0	0	0	0	0	0	0	0	0	0	0	0	0	0	0	0	0	0	0	0	0	0	0	0	0	0	0	0	0	0	0.0275797
gi|490378649|ref|WP_004258246.1|multidrug|multidrug_transporter	multidrug_transporter	multidrug	0	0	0	0	0	0	0	0	0	0	0	0	0	0	0	0	0	0	0	0	0	0	0	0	0	0	0	0	0.0298379	0	0	0	0	0	0	0	0	0	0	0	0	0	0	0	0	0
gi|504415894|ref|WP_014602996.1|multidrug|multidrug_transporter	multidrug_transporter	multidrug	0	0	0	0	0	0	0	0	0	0	0	0	0	0	0	0	0	0	0	0	0	0	0	0	0	0	0	0	0	0	0	0	0	0	0	0	0	0	0	0	0	0	0	0	0	0.00184392
YP_001116031|multidrug|multidrug_transporter	multidrug_transporter	multidrug	0	0	0	0	0	0	0	0	0	0	0	0	0	0	0	0	0	0	0	0	0	0	0	0	0	0	0	0	0	0	0	0	0	0	0	0	0	0.00895872	0	0	0	0	0	0	0	0
NC_011586.7046576.p01|multidrug|multidrug_transporter	multidrug_transporter	multidrug	0	0	0	0	0	0	0	0	0	0	0	0.00980563	0	0	0	0	0	0	0	0	0	0	0	0	0	0	0	0	0	0	0	0	0	0	0	0	0	0	0	0	0	0	0	0	0	0
gi|516081407|ref|WP_017511990.1|multidrug|multidrug_transporter	multidrug_transporter	multidrug	0	0	0	0	0	0	0	0	0	0	0	0	0	0	0	0	0	0	0	0	0	0	0	0	0	0	0	0	0	0	0	0	0	0	0	0	0	0	0	0	0	0	0	0	0	0.0864163
gi|494615341|ref|WP_007373585.1|multidrug|multidrug_transporter	multidrug_transporter	multidrug	0	0	0	0	0	0	0	0	0	0	0	0	0	0	0	0	0	0	0	0	0	0	0	0	0	0	0	0	0	0	0	0	0	0	0	0	0	0	0	0	0	0	0	0	0	0.00551068
gi|769926791|ref|WP_045061034.1|multidrug|multidrug_transporter	multidrug_transporter	multidrug	0	0	0	0	0	0	0	0	0	0	0	0	0	0	0	0	0	0	0	0	0	0	0	0	0	0	0	0	0	0	0	0	0	0	0	0	0	0	0	0	0	0	0	0	0.0236401	0
gi|492820167|ref|WP_005976095.1|multidrug|multidrug_transporter	multidrug_transporter	multidrug	0	0	0	0	0	0	0	0	0	0	0	0	0	0	0	0	0	0	0	0	0	0	0	0	0	0	0	0	0.0119695	0	0	0	0	0	0	0	0	0	0	0	0	0	0	0	0	0
gi|507081323|ref|WP_016152073.1|multidrug|multidrug_transporter	multidrug_transporter	multidrug	0	0	0	0	0	0	0	0	0	0	0	0	0	0	0	0	0	0	0	0	0	0	0	0	0	0.00489002	0	0	0	0	0	0	0	0	0	0	0	0	0	0	0	0	0	0	0	0
gi|183210901|gb|ACC58299.1|multidrug|multidrug_transporter	multidrug_transporter	multidrug	0	0	0	0	0	0	0	0	0	0	0	0	0	0	0	0	0	0	0	0	0	0	0	0	0	0	0	0	0	0	0	0	0	0	0	0	0	0	0	0	0	0	0	0	0.12008	0
gi|950164157|ref|WP_057213706.1|multidrug|multidrug_transporter	multidrug_transporter	multidrug	0	0	0	0	0	0	0	0	0	0	0	0	0	0	0	0	0	0	0	0	0	0	0	0	0	0	0	0	0	0	0	0	0	0	0	0	0	0	0	0	0	0	0	0	0	0.00919323
gi|948198256|ref|WP_056856092.1|multidrug|multidrug_transporter	multidrug_transporter	multidrug	0	0	0	0	0.00644983	0	0	0	0	0	0	0	0	0	0	0	0	0	0	0	0	0	0	0	0	0	0	0	0	0	0	0	0	0	0	0	0	0	0	0	0	0	0	0	0	0
YP_586061|multidrug|multidrug_transporter	multidrug_transporter	multidrug	0	0	0	0	0	0	0	0	0	0	0	0	0	0	0	0	0	0	0	0	0	0	0	0	0	0	0	0	0	0	0	0	0	0	0	0	0	0	0	0	0	0	0	0	0	0.0422888
AF336095.1.gene1.p01|multidrug|omp36	omp36	multidrug	0	0	0.0127179	0	0	0	0	0	0.113143	0.0313846	0.0250877	0	0	0	0	0	0	0	0	0	0	0	0	0	0	0.027358	0	0	0.0665185	0	0.0235214	0	0	0	0	0	0.0573333	0	0.0251717	0	0	0	0.0916667	0	0.664444	4.73247
AF336096.1.gene1.p01|multidrug|omp36	omp36	multidrug	0.0192542	0	0	0	0	0	0	0	0	0	0	0	0	0	0	0	0	0	0	0	0	0	0	0	0	0.0409279	0	0	0.0331708	0	0	0	0	0	0	0	0	0	0	0	0	0	0	0	0.0662677	1.30168
gi|505808389|ref|WP_015706141.1|multidrug|omp36	omp36	multidrug	0	0	0	0	0	0	0	0	0	0	0	0	0	0	0	0	0	0	0	0	0	0	0	0	0	0	0	0	0	0	0	0	0	0	0	0	0	0	0	0	0	0	0	0	0	0.0565224
gi|447175130|ref|WP_001252386.1|multidrug|ompF	ompF	multidrug	0.0326422	0.032143	0.0460795	0.0140507	0.13124	0.00240402	0	0.176329	0.409938	0.0379041	0.0242393	0	0.028896	0	0.0371712	0	0.0894614	0	0.00891108	0	0	0	0	0.0129245	0	0	0.0166529	0.138486	0.0401682	0	0.0852223	0	0	0	0.0866881	0.0539453	0.0173108	0	0	0.0133216	0.0839836	0	0.184514	0	0	0.152042
CP000034.1.gene2198.p01|multidrug|ompF	ompF	multidrug	0	0.0161757	0.0154594	0	0.0220151	0	0	0.00985953	0.011461	0	0	0	0	0	0	0	0	0	0	0	0	0	0	0	0	0	0	0	0.0404286	0	0	0	0	0	0	0.0361966	0	0	0	0.026816	0	0	0	0	0	0.0281071
gi|485813635|ref|WP_001433259.1|multidrug|ompF	ompF	multidrug	0.0240651	0.0414698	0	0.072511	0.0188135	0	0.00645381	0.151662	0.293827	0.0326017	0	0.0104032	0.0497076	0	0	0	0.192367	0	0	0	0	0	0	0	0	0	0	0	0	0	0.0488671	0.0167744	0	0	0	0	0	0	0.013074	0	0.0481568	0	0.507849	0	0.414127	0.357624
gi|377849761|gb|EHU14730.1|multidrug|ompF	ompF	multidrug	0	0	0	0	0	0	0	0	0	0	0	0	0	0	0	0	0	0	0	0	0	0	0	0	0	0	0	0	0.070266	0	0	0	0	0	0	0	0	0	0	0	0	0	0	0	0	0.20626
gi|491281669|ref|WP_005139740.1|multidrug|ompF	ompF	multidrug	0	0.0414698	0	0.0604258	0	0	0	0.0168513	0.0587653	0	0	0	0	0	0	0	0.11542	0.0871317	0	0	0	0	0	0	0	0	0	0	0	0	0	0	0	0	0	0	0	0	0	0	0	0	0.126962	0	0	0
CP000034.1.gene2328.p01|multidrug|ompF	ompF	multidrug	0.00799954	0	0	0	0.0187615	0	0	0	0	0	0	0.0103745	0	0	0	0	0	0	0	0	0	0	0	0	0	0	0	0	0	0	0	0.0167281	0	0	0	0	0	0	0	0	0	0	0	0	0	0
gi|496081365|ref|WP_008805872.1|multidrug|ompF	ompF	multidrug	0	0	0	0	0	0	0	0	0	0	0	0	0	0	0	0	0	0	0	0	0	0	0	0	0	0	0	0	0	0	0	0	0	0	0	0	0	0	0	0	0	0	0	0	0.138812	0.450863
gi|490306302|ref|WP_004201406.1|multidrug|ompF	ompF	multidrug	0	0	0	0	0	0	0	0	0	0	0	0	0	0	0	0	0	0	0	0	0	0	0	0	0	0	0	0	0	0	0	0	0	0	0	0	0	0	0	0	0	0	0	0	0	0.101698
gi|522181156|ref|WP_020689704.1|multidrug|ompF	ompF	multidrug	0	0	0	0	0	0	0	0	0	0	0	0	0	0	0	0	0	0	0	0	0	0	0	0	0	0	0	0	0.1066	0	0	0	0	0	0	0	0.0153134	0	0.0134464	0	0	0	0	0	0	0.192141
CP000647.1.gene956.p01|multidrug|ompF	ompF	multidrug	0	0	0	0	0	0	0	0	0	0	0	0	0	0	0	0	0	0	0	0	0	0	0	0	0	0	0	0	0	0	0	0	0	0	0	0	0	0	0	0	0	0	0	0	0	0.0563055
gi|515954236|ref|WP_017384819.1|multidrug|ompF	ompF	multidrug	0	0	0	0	0	0	0	0	0	0	0	0	0	0	0	0	0	0	0	0	0	0	0	0	0	0	0	0	0	0	0	0	0	0	0	0	0	0	0	0	0	0	0	0	0	0.0437932
gi|491322039|ref|WP_005180005.1|multidrug|ompR	ompR	multidrug	0	0	0	0	0	0	0	0	0	0	0	0	0	0	0	0	0	0	0	0	0	0	0	0	0	0	0	0	0	0	0	0	0	0	0	0	0	0.0628289	0	0	0	0	0	0.253216	0.327851	0
gi|489751171|ref|WP_003655179.1|multidrug|ompR	ompR	multidrug	0	0	0	0	0	0	0	0	0	0	0	0	0	0	0	0	0	0	0	0	0	0	0	0	0	0	0	0	0	0	0	0	0	0	0	0	0	0	0	0	0	0	0	0	0.109284	0
CP000034.1.gene3672.p01|multidrug|ompR	ompR	multidrug	0.0482639	0.243965	0.0529915	0.13573	0.075463	0	0	0.148704	0.392857	0.0392308	0.0418129	0.0333827	0	0	0.0512963	0	0.339506	0.163098	0	0	0	0	0	0.0178359	0.0159259	0.0455967	0	0	0.110864	0	0	0.0269136	0.105731	0	0	0	0.0358333	0.0212222	0.104882	0.0367677	0	0	0.025463	0	0.110741	0.530968
gi|507097545|ref|WP_016168184.1|multidrug|ompR	ompR	multidrug	0	0	0	0	0	0	0	0	0	0	0	0	0	0	0	0	0	0	0	0	0	0	0	0	0	0	0	0	0	0	0	0	0	0	0	0	0	0.0628289	0	0	0	0	0	0	0.109284	0
gi|475005571|emb|CCP13702.1|multidrug|oprM	oprM	multidrug	0.0122965	0	0	0	0	0	0	0	0.0150136	0	0.0239692	0	0	0	0	0	0	0	0	0	0	0	0	0	0	0	0	0	0	0	0	0	0.0168361	0	0	0	0	0	0	0	0	0	0	0	0	0
U10251.1.gene1.p01|beta_lactam|OXA_12	OXA_12	beta-lactam	0	0	0	0	0	0	0	0	0	0	0	0	0	0	0	0	0	0	0	0	0	0	0	0	0	0	0	0	0	0	0	0	0	0.0726496	0	0	0.0814394	0	0.143021	0	0	0	0	0	0	0
AY236073.2.gene7.p01|beta_lactam|OXA_48	OXA_48	beta-lactam	0	0	0	0	0	0	0	0	0	0	0	0	0	0	0	0	0	0	0	0	0	0	0	0	0	0	0	0	0	0	0	0	0	0	0	0	0	0	0	0	0	0	0	0	0.18805	0
AY077485.2.gene1.p01|beta_lactam|OXY_2	OXY_2	beta-lactam	0	0	0	0	0	0	0	0	0	0	0	0	0	0	0	0	0	0	0	0	0	0	0	0	0	0	0	0	0	0	0	0	0	0	0	0	0	0	0	0	0	0	0	0	0	0.0199335
P74872|beta_lactam|penA	penA	beta-lactam	0	0	0	0	0	0	0	0	0	0	0	0	0	0	0	0	0	0	0	0	0	0	0	0	0	0	0	0	0	0	0	0	0	0	0	0	0	0	0	0	0	0	0	0	0	0.0247435
AAD43097|beta_lactam|PSE_1	PSE_1	beta-lactam	0	0	0	0	0	0.00224834	0	0	0	0	0	0	0	0	0	0	0	0	0	0	0	0	0	0	0	0	0	0	0	0	0	0	0	0	0	0	0	0	0	0	0	0	0	0.0217369	0	0
ABV60286|beta_lactam|PSE_1	PSE_1	beta-lactam	0	0	0	0	0	0	0	0	0	0	0	0	0	0	0	0	0	0	0	0	0	0	0	0	0	0	0	0	0	0	0	0	0	0	0	0	0	0	0	0	0	0	0	0.023739	0	0
ABP68837|quinolone|qnrB	qnrB	quinolone	0	0	0	0	0	0	0	0	0	0	0	0	0	0	0	0	0	0	0	0	0	0	0	0	0	0	0	0	0.0551868	0	0	0	0	0	0	0	0	0	0	0	0	0	0	0	0	0.323992
ABW03157|quinolone|qnrB	qnrB	quinolone	0	0	0	0	0	0	0	0	0	0	0	0	0	0	0	0	0	0	0	0	0	0	0	0	0	0	0	0	0	0	0	0	0	0	0	0	0	0	0	0	0	0	0	0	0	0.10805
YP_001478290|quinolone|qnrB	qnrB	quinolone	0	0	0	0	0	0	0	0	0	0	0	0	0	0	0	0	0	0	0	0	0	0	0	0	0	0	0	0	0	0	0	0	0	0	0	0	0	0	0	0	0	0	0	0	0	0.00900421
ABC17628|quinolone|qnrB	qnrB	quinolone	0	0	0	0	0	0	0	0	0	0	0	0	0	0	0	0	0	0	0	0	0	0	0	0	0	0	0	0	0	0	0	0	0	0	0	0	0	0	0	0	0	0	0	0	0	0.00852611
ABC17629|quinolone|qnrB	qnrB	quinolone	0	0	0	0	0	0	0	0	0	0	0	0	0	0	0	0	0	0	0	0	0	0	0	0	0	0	0	0	0	0	0	0	0	0	0	0	0	0	0	0	0	0	0	0	0	0.0511567
ABO93588|quinolone|qnrB	qnrB	quinolone	0	0	0	0	0	0	0	0	0	0	0	0	0	0	0	0	0	0	0	0	0	0	0	0	0	0	0	0	0.0582814	0	0	0	0	0	0	0	0	0	0	0	0	0	0	0	0	0.0990463
CAP45902|quinolone|qnrB	qnrB	quinolone	0	0	0	0	0	0	0	0	0	0	0	0	0	0	0	0	0	0	0	0	0	0	0	0	0	0	0	0	0	0	0	0	0	0	0	0	0	0	0	0	0	0	0	0	0	0.0170522
DQ351241.gene.p01|quinolone|qnrB	qnrB	quinolone	0	0	0	0	0	0	0	0	0	0	0	0	0	0	0	0	0	0	0	0	0	0	0	0	0	0	0	0	0	0	0	0	0	0	0	0	0	0	0	0	0	0	0	0	0	0.00852611
YP_001401993|fosmidomycin|rosA	rosA	fosmidomycin	0	0	0	0	0	0	0	0	0	0	0	0	0	0	0	0	0.0343784	0	0	0	0	0	0	0	0	0	0	0	0	0	0	0	0	0	0	0	0	0	0	0	0	0	0	0	0	0.00953911
ZP_04623896|fosmidomycin|rosA	rosA	fosmidomycin	0	0.0262642	0	0	0	0	0	0	0	0	0	0	0	0	0	0	0	0	0	0	0	0	0	0	0	0	0	0	0	0	0	0	0	0	0	0	0	0	0	0	0	0	0	0	0	0
ZP_04612558|fosmidomycin|rosA	rosA	fosmidomycin	0	0	0	0	0	0	0	0	0	0	0	0	0	0	0	0	0	0	0	0	0	0	0	0	0	0	0	0	0	0	0	0	0	0	0	0	0	0	0	0	0	0	0	0	0	0.00953911
YP_001477378|fosmidomycin|rosA	rosA	fosmidomycin	0	0	0	0.0214914	0	0	0.00286924	0.0299672	0	0	0	0	0	0	0	0	0.0684182	0	0	0	0	0	0.0136588	0	0	0	0	0	0	0	0	0	0	0	0	0	0.0397167	0	0	0	0	0	0.0282225	0	0	0.0237303
ZP_04621517|fosmidomycin|rosA	rosA	fosmidomycin	0	0	0	0	0	0	0	0	0	0	0.00931475	0	0	0	0	0	0	0	0	0	0	0	0	0	0	0	0	0	0	0	0	0	0	0	0	0	0	0	0	0	0	0	0	0	0	0
AAC60781|fosmidomycin|rosA	rosA	fosmidomycin	0.00706301	0.0121712	0	0	0	0	0	0	0.189721	0	0.041303	0	0	0	0	0	0	0	0	0	0	0	0	0	0	0	0	0	0	0	0	0	0.019341	0	0	0	0	0	0	0	0	0.023645	0	0	0	0
YP_001477377|fosmidomycin|rosB	rosB	fosmidomycin	0	0	0	0.0309964	0.0241267	0	0	0	0	0	0	0.00667061	0	0	0	0	0	0.0186232	0	0	0.0138889	0	0	0	0	0	0	0	0	0	0.0626679	0	0	0	0	0	0	0.00848135	0	0	0	0	0	0	0	0.0924091
ZP_04612557|fosmidomycin|rosB	rosB	fosmidomycin	0.00799954	0	0	0.0642762	0.0250153	0	0	0.0448128	0	0	0.0103955	0	0	0	0	0	0	0	0	0	0	0	0	0	0	0	0	0	0	0	0.0324881	0	0	0	0	0	0	0	0	0	0	0	0	0	0	0.0177431
ZP_04638974|fosmidomycin|rosB	rosB	fosmidomycin	0	0	0	0	0.0241267	0	0	0	0	0	0	0	0.0318729	0	0	0	0	0	0	0	0	0	0	0	0	0	0	0	0	0	0	0	0	0	0	0	0	0	0	0	0	0	0	0	0	0.0136902
AAC60780|fosmidomycin|rosB	rosB	fosmidomycin	0	0	0	0	0.0241267	0	0	0.0216104	0	0	0	0	0	0	0	0	0	0	0	0	0	0	0	0	0	0	0	0	0	0	0	0	0	0	0	0	0	0	0	0	0	0	0	0	0	0
ZP_04635128|fosmidomycin|rosB	rosB	fosmidomycin	0	0	0	0	0	0	0	0	0	0	0.0138606	0	0	0	0	0	0	0	0	0	0	0	0	0	0	0	0	0	0.0229691	0	0	0	0	0	0	0	0	0	0	0	0	0	0	0	0	0
gi|544012122|gb|ERK10884.1|fosmidomycin|rosB	rosB	fosmidomycin	0	0	0	0	0.0125539	0	0	0	0.0261421	0	0	0	0	0	0	0	0.0256726	0	0	0	0	0	0	0	0	0.00948175	0	0	0.023054	0	0	0	0	0	0	0	0.0298059	0	0.017448	0	0.0321342	0	0	0	0	0
gi|896190680|ref|WP_049199932.1|fosmidomycin|rosB	rosB	fosmidomycin	0	0	0	0	0	0	0	0	0	0	0	0	0	0	0.0205003	0	0	0	0	0	0	0	0	0	0	0	0	0	0	0	0	0	0	0	0	0	0	0	0	0	0	0	0	0	0	0
gi|1001786599|ref|WP_061324791.1|fosmidomycin|rosB	rosB	fosmidomycin	0.0102872	0	0	0.0077491	0.0120634	0	0	0	0	0.0104522	0	0	0.0318729	0	0	0	0	0.0186232	0	0	0	0	0	0	0	0	0	0	0	0	0	0	0	0	0	0	0	0	0	0	0	0.0172193	0	0	0	0.00342256
ZP_04630103|fosmidomycin|rosB	rosB	fosmidomycin	0	0	0	0	0	0	0	0.0112032	0	0	0	0	0	0	0	0	0	0	0	0	0	0	0	0	0	0	0	0	0	0	0	0	0	0	0	0	0	0	0	0	0	0	0	0	0	0
AAD51346|multidrug|smeC	smeC	multidrug	0.0122965	0	0	0	0	0	0	0	0.0150136	0	0	0	0	0	0	0	0	0	0	0	0	0	0	0	0	0	0	0	0	0	0	0	0.0168361	0	0	0	0	0	0	0	0	0	0	0	0	0
CAG34264|multidrug|smeD	smeD	multidrug	0	0	0	0	0	0	0	0	0	0.0149356	0	0	0	0	0	0	0	0	0	0	0	0	0	0	0	0	0	0	0	0	0	0	0	0	0	0	0	0	0	0	0	0	0	0	0	0
CAC14595|multidrug|smeE	smeE	multidrug	0.0250601	0	0.0091716	0	0	0	0	0	0	0	0	0	0	0	0	0	0	0	0	0	0	0	0	0	0	0.0197293	0	0	0	0	0	0	0	0	0	0	0	0	0	0	0	0	0	0	0	0
gi|695268617|ref|WP_032490794.1|sulfonamide|sul1	sul1	sulfonamide	0	0	0	0	0	0	0	0	0	0	0	0	0	0	0	0	0	0	0	0	0	0	0	0	0	0.0183858	0	0	0	0	0	0	0	0	0	0	0	0	0	0	0	0	0	0.0517324	0	0
gi|746042187|ref|WP_039113376.1|sulfonamide|sul1	sul1	sulfonamide	0	0	0	0	0	0.00535088	0.00835063	0	0	0	0	0	0	0	0	0	0	0	0	0	0	0	0	0	0	0	0	0	0	0	0	0	0	0	0	0	0	0	0	0	0	0	0	0	0.089307	0
NC_010558.1.6276115.p01|sulfonamide|sul1	sul1	sulfonamide	0	0	0	0	0	0	0	0	0	0	0	0	0	0	0	0	0	0	0	0	0	0	0	0	0	0	0	0	0	0	0	0	0	0	0	0	0	0	0	0	0	0	0	0	0.0808983	0
AY339985.2.gene4.p01|sulfonamide|sul1	sul1	sulfonamide	0	0	0	0	0	0.00462197	0.00360654	0	0	0	0	0	0	0	0	0	0	0	0	0	0	0	0	0	0	0	0	0	0	0	0	0	0	0	0	0	0	0	0	0	0	0	0	0.0446852	0	0
gi|487670925|ref|WP_001756235.1|sulfonamide|sul2	sul2	sulfonamide	1.07392	0	0	0	0.050123	0	0	0	0	0	0	0	0	0	0	0	0	0	0	0	0	0	0	0	0	0	0	0	0	0	0	0	0	0	0	0	0	0	0	0	0	0	0	0	0	0
gi|499192666|ref|WP_010890206.1|sulfonamide|sul2	sul2	sulfonamide	0.203029	0	0	0	0	0.00275442	0	0	0	0	0	0	0	0	0	0	0	0	0	0	0	0	0	0	0	0.037857	0	0	0	0	0	0	0	0	0	0	0	0	0	0	0	0	0	0.0532595	0	0
gi|499290101|ref|WP_010981367.1|sulfonamide|sul2	sul2	sulfonamide	0.00511631	0	0	0	0	0	0	0	0	0	0	0	0	0	0	0	0	0	0	0	0	0	0	0	0	0	0	0	0	0	0	0	0	0	0	0	0	0	0	0	0	0	0	0	0	0
gi|919949102|ref|WP_052917825.1|sulfonamide|sul2	sul2	sulfonamide	0.0427429	0	0	0	0	0	0	0	0	0	0	0	0	0	0	0	0	0	0	0	0	0	0	0	0	0	0	0	0	0	0	0	0	0	0	0	0	0	0	0	0	0	0	0	0	0
gi|1031652761|gb|ANG23007.1|beta_lactam|TEM_1	TEM_1	beta-lactam	18.6508	27.3414	23.1791	24.8646	112.11	0.592461	0.871648	76.9563	90.8901	32.4477	11.125	16.5455	86.2714	28.7416	33.6161	11.0932	124.077	51.2878	3.90203	20.1399	18.0722	11.3601	15.0658	4.40596	8.09382	19.2989	7.6657	69.1107	13.5625	6.55314	24.7653	9.35859	32.4125	38.7613	43.7317	38.4196	48.8448	25.8785	16.816	13.3781	49.9656	43.1166	113.942	16.7043	107.769	10.5238
gi|1031626545|gb|ANG10578.1|beta_lactam|TEM_1	TEM_1	beta-lactam	0.804961	0.854964	0.750403	1.09831	4.41696	0.0287095	0.0488774	3.2331	3.75824	1.54317	0.302632	0.853535	2.82343	1.20027	1.65457	0.54662	5.58469	2.63954	0.193489	0.397824	0.738199	0.550699	0.698029	0.210476	0.363345	0.573945	0.253113	3.55828	1.09023	0.250971	1.38784	0.275253	1.63587	1.643	2.57246	1.32751	1.84178	0.801399	0.74261	0.477273	2.34024	1.76263	4.1266	0.428963	4.61742	0.471619
gi|1031635111|gb|ANG14588.1|beta_lactam|TEM_1	TEM_1	beta-lactam	0	0.0174482	0	0	0.0237471	0	0	0.0212704	0	0	0	0	0	0	0	0	0.0485625	0	0.00644963	0.0497281	0.0273407	0	0	0	0	0.0538073	0	0	0.0436092	0	0	0	0	0.0335306	0	0	0	0	0.0330049	0	0.0607854	0.0338967	0.120192	0	0	0
gi|1031634941|gb|ANG14509.1|beta_lactam|TEM_1	TEM_1	beta-lactam	0	0	0	0	0	0	0	0	0	0	0	0	0	0	0	0	0	0	0	0	0	0	0	0	0	0	0	0	0	0	0	0	0	0	0	0	0	0	0	0	0	0.0338967	0	0	0	0
gi|1031631057|gb|ANG12696.1|beta_lactam|TEM_1	TEM_1	beta-lactam	0.00506265	0	0	0.0152544	0.0949883	0	0	0.0638112	0.0247253	0.0411512	0	0	0	0.0324398	0	0	0	0.0366603	0.00644963	0	0	0	0	0.0140317	0	0	0	0	0	0.0278857	0	0	0	0	0	0	0	0.0166958	0	0	0.0607854	0.169483	0	0	0.174242	0
gi|1031667883|gb|ANG29794.1|beta_lactam|TEM_1	TEM_1	beta-lactam	0	0.0174482	0.0333513	0.0152544	0	0	0	0	0.0494505	0	0	0.0262626	0	0.0324398	0	0	0.145688	0	0.00644963	0	0	0	0	0	0	0	0	0	0	0	0	0	0.0554533	0.0670611	0.188228	0	0	0.0166958	0	0	0.0303927	0	0	0	0	0.00673742
gi|1031657016|gb|ANG24801.1|beta_lactam|TEM_1	TEM_1	beta-lactam	0	0	0	0	0.0237471	0	0	0.106352	0.0247253	0	0	0	0	0	0	0	0.0485625	0.0733206	0	0.0497281	0.0273407	0	0	0	0	0	0	0	0	0	0	0	0	0.0670611	0.125486	0	0.0563811	0.0166958	0	0	0.121571	0.10169	0.200321	0	0	0.0134748
gi|1031655584|gb|ANG24201.1|beta_lactam|TEM_1	TEM_1	beta-lactam	0	0	0	0	0.142483	0	0	0	0	0.0205756	0.00657895	0	0	0.0324398	0.0403555	0	0	0.146641	0	0.0994561	0	0	0	0.0140317	0.0250583	0	0	0.100233	0	0	0	0	0.0277267	0	0.0627428	0.117133	0	0	0.0165024	0.0144628	0.0607854	0	0.200321	0.0252331	0	0
AY307100.1.gene1.p1|beta_lactam|TEM_1	TEM_1	beta-lactam	0	0	0.0166756	0	0	0	0	0	0.0494505	0.0205756	0.00657895	0.0131313	0	0	0	0.0321541	0.0485625	0	0	0.0497281	0	0	0	0	0	0	0	0	0	0	0	0	0	0	0	0	0	0	0	0	0	0	0	0	0.0871212	0
gi|1031642734|gb|ANG18325.1|beta_lactam|TEM_1	TEM_1	beta-lactam	0	0	0	0	0	0	0	0.0212704	0	0	0	0	0	0	0	0.0321541	0	0.0366603	0	0.0497281	0	0	0	0	0	0	0.0180795	0	0	0	0	0	0.0277267	0.0335306	0	0	0	0	0	0	0.0607854	0	0.0400641	0	0.0871212	0
gi|1031631036|gb|ANG12686.1|beta_lactam|TEM_1	TEM_1	beta-lactam	0	0.0174482	0	0.0152544	0.0237471	0	0	0	0.0247253	0.0411512	0	0	0.0627428	0	0.0403555	0.0321541	0.0485625	0	0	0	0	0.0157343	0	0	0	0	0.0180795	0.100233	0	0	0	0.0211733	0.0554533	0	0.0627428	0	0	0.0500874	0	0	0	0	0.0400641	0	0	0
gi|1031676831|gb|ANG34252.1|beta_lactam|TEM_1	TEM_1	beta-lactam	0	0	0.0166756	0	0	0	0	0.106352	0	0.0205756	0	0.0262626	0.0627428	0.129759	0	0	0.19425	0.0366603	0	0	0	0.0157343	0	0.0140317	0	0	0	0.0501166	0	0.0278857	0	0	0	0.0670611	0	0.0390443	0.0375874	0.0166958	0	0	0	0.0677933	0	0.0252331	0.174242	0
gi|1031637701|gb|ANG15841.1|beta_lactam|TEM_1	TEM_1	beta-lactam	0	0	0	0	0.0474942	0	0	0.106352	0	0.0411512	0	0	0	0.0973193	0.0403555	0.0643082	0.0485625	0.0366603	0	0.0497281	0	0.0157343	0.0193897	0	0	0.0179358	0.0180795	0.100233	0	0	0	0.0211733	0	0.0670611	0	0.0390443	0	0.0333916	0	0	0.0303927	0.0677933	0	0.0252331	0.0871212	0.00673742
gi|1031669355|gb|ANG30528.1|beta_lactam|TEM_1	TEM_1	beta-lactam	0	0	0	0	0	0	0	0.0638112	0	0.0205756	0	0	0	0	0.0403555	0	0	0.109981	0	0	0	0	0.0193897	0	0	0	0	0	0	0	0	0	0	0.0670611	0	0.0390443	0.0187937	0	0	0	0.121571	0	0	0	0.174242	0.0202122
gi|1031672840|gb|ANG32266.1|beta_lactam|TEM_1	TEM_1	beta-lactam	0	0	0	0	0	0	0	0	0	0	0	0	0.188228	0	0	0	0	0	0	0	0	0	0	0.0140317	0	0	0	0	0	0	0	0	0	0	0	0	0	0	0	0	0	0	0	0	0	0
gi|1031667885|gb|ANG29795.1|beta_lactam|TEM_1	TEM_1	beta-lactam	0	0	0	0.0152544	0.0949883	0	0.00407312	0.106352	0.0494505	0	0	0.0131313	0.0627428	0.129759	0.080711	0	0.0971251	0	0	0	0	0	0	0	0	0	0.0180795	0	0	0.0278857	0	0	0.0277267	0.0670611	0	0	0.0375874	0.0333916	0.0165024	0.0289256	0.151963	0.0677933	0.160256	0.0504662	0	0
gi|1031648149|gb|ANG20995.1|beta_lactam|TEM_1	TEM_1	beta-lactam	0	0	0.0166756	0.0152544	0	0	0	0	0	0.0205756	0	0.0131313	0	0.0324398	0.080711	0.0321541	0.0971251	0.0366603	0	0	0	0.0629371	0.0193897	0	0.0125291	0	0	0	0	0	0	0.0211733	0	0	0	0.0390443	0.0751748	0.0166958	0.0330049	0.0144628	0.0303927	0	0.200321	0	0	0.0134748
gi|1031664524|gb|ANG28120.1|beta_lactam|TEM_1	TEM_1	beta-lactam	0.00506265	0	0.0166756	0	0.0237471	0	0	0	0.0247253	0	0	0.0393939	0	0	0	0	0.0485625	0.0733206	0	0	0	0	0	0	0	0	0	0	0	0.0278857	0	0.0211733	0.0554533	0.0670611	0	0.0390443	0.0563811	0	0	0.0289256	0.121571	0	0	0	0	0
gi|1031640253|gb|ANG17092.1|beta_lactam|TEM_1	TEM_1	beta-lactam	0	0	0	0	0	0	0	0.0212704	0	0	0	0.0131313	0.125486	0	0.080711	0	0.0971251	0.0366603	0	0.0497281	0	0	0.0193897	0.0140317	0	0.0179358	0	0	0.130828	0.0278857	0	0	0	0	0	0.0780886	0.0563811	0	0.0165024	0	0.0303927	0.0677933	0.0400641	0.0252331	0.0871212	0.00673742
gi|1031672070|gb|ANG31882.1|beta_lactam|TEM_1	TEM_1	beta-lactam	0.0101253	0	0	0	0	0	0	0.0212704	0	0	0.00657895	0	0	0.0324398	0	0	0	0	0	0	0.0546814	0	0.0387794	0	0.0626457	0.0358715	0	0	0.0872183	0	0	0	0	0.0335306	0	0	0	0	0	0	0.121571	0.0338967	0.160256	0	0	0
gi|1031656033|gb|ANG24385.1|beta_lactam|TEM_1	TEM_1	beta-lactam	0	0	0	0	0.0712413	0	0	0	0	0.0205756	0.00657895	0.0131313	0.0627428	0	0	0	0.0971251	0	0	0	0	0	0	0	0.0125291	0	0	0	0	0	0	0	0	0.0335306	0	0.0390443	0.0375874	0.0166958	0	0	0	0.0677933	0.0801282	0	0	0.00673742
gi|1031630778|gb|ANG12568.1|beta_lactam|TEM_1	TEM_1	beta-lactam	0	0	0	0	0	0	0	0	0	0	0	0	0	0	0	0	0	0	0	0	0	0	0	0	0	0	0	0	0	0	0	0	0	0	0.250971	0	0	0	0	0	0	0.0338967	0	0	0	0
gi|1031666097|gb|ANG28903.1|beta_lactam|TEM_1	TEM_1	beta-lactam	0	0	0	0	0.0237471	0	0	0.0212704	0	0	0	0.0131313	0.0627428	0	0	0.0964624	0	0	0	0	0	0	0	0	0	0.0179358	0	0.0501166	0	0	0.030841	0	0	0	0.0627428	0.0780886	0	0	0	0	0	0	0.0400641	0	0	0.00673742
gi|1031647452|gb|ANG20652.1|beta_lactam|TEM_1	TEM_1	beta-lactam	0	0	0	0	0	0	0	0.0212704	0	0	0	0	0	0	0	0.0643082	0	0.109981	0	0.0497281	0	0	0	0	0	0.0358715	0	0.100233	0.0436092	0	0	0	0	0	0	0	0.0187937	0.0166958	0	0.0144628	0	0	0	0	0.0871212	0
gi|1031643426|gb|ANG18665.1|beta_lactam|TEM_1	TEM_1	beta-lactam	0	0	0	0.0152544	0	0	0	0.0638112	0	0	0	0.0131313	0.125486	0	0	0.0321541	0	0	0	0	0	0.0157343	0	0	0.0125291	0	0	0	0	0.0278857	0	0.0423465	0	0	0.125486	0.0390443	0	0.0333916	0	0.0144628	0	0	0	0	0.0871212	0.00673742
gi|1031631979|gb|ANG13130.1|beta_lactam|TEM_1	TEM_1	beta-lactam	0.0101253	0	0	0	0.16623	0	0	0.0425408	0.0247253	0	0	0	0	0	0	0	0.0485625	0	0	0	0	0	0	0	0	0	0	0	0	0	0	0	0.0277267	0	0.0627428	0	0.0187937	0	0.0165024	0.0289256	0	0	0	0	0	0.00673742
gi|1031638051|gb|ANG16011.1|beta_lactam|TEM_1	TEM_1	beta-lactam	0	0	0	0	0	0	0	0	0	0.0205756	0	0.0131313	0	0	0.121066	0	0.0485625	0	0	0	0	0	0	0	0	0	0	0.0501166	0	0.0278857	0	0	0	0	0	0	0.0187937	0	0.0165024	0	0.0303927	0.0338967	0.0801282	0	0	0
gi|1031663473|gb|ANG27598.1|beta_lactam|TEM_1	TEM_1	beta-lactam	0.0101253	0	0	0	0.0949883	0	0	0	0	0.0411512	0	0	0	0	0.0403555	0	0.145688	0	0	0	0	0	0.0193897	0.0140317	0	0	0	0	0	0	0	0	0	0.0335306	0.125486	0	0.0939685	0	0	0.0144628	0	0	0	0.0756993	0.0871212	0
gi|1031640304|gb|ANG17117.1|beta_lactam|TEM_1	TEM_1	beta-lactam	0	0	0	0	0.0712413	0	0.00407312	0.0638112	0	0	0	0	0	0	0	0	0.0485625	0.146641	0	0	0	0	0	0	0	0	0	0	0.0436092	0	0	0	0	0	0	0.0390443	0	0	0	0	0.0303927	0	0.160256	0	0	0.0134748
gi|1031654327|gb|ANG23677.1|beta_lactam|TEM_1	TEM_1	beta-lactam	0.00506265	0	0.0166756	0.0152544	0.0237471	0	0.00407312	0.0850816	0.0741758	0.0205756	0	0.0131313	0.188228	0.129759	0.0403555	0	0.0971251	0	0	0	0.0273407	0	0	0	0	0.0538073	0	0.0501166	0.0872183	0	0	0.0211733	0.0554533	0.0670611	0.0627428	0	0.169143	0	0.0330049	0.0289256	0	0.0338967	0.280449	0	0	0.00673742
gi|1031664029|gb|ANG27874.1|beta_lactam|TEM_1	TEM_1	beta-lactam	0	0	0	0	0	0	0	0.0425408	0	0	0	0	0	0.0324398	0	0	0	0	0	0	0	0	0	0	0	0	0	0	0	0	0	0	0	0	0	0	0	0	0	0	0	0	0	0	0	0
gi|1031674839|gb|ANG33262.1|beta_lactam|TEM_1	TEM_1	beta-lactam	0	0	0	0	0	0	0	0.0425408	0.0989011	0.0205756	0	0.0131313	0	0	0	0	0	0	0	0	0	0	0	0	0	0	0	0	0	0	0	0	0.0554533	0	0	0	0	0.0166958	0	0	0.0607854	0	0	0	0	0
gi|1031667539|gb|ANG29622.1|beta_lactam|TEM_1	TEM_1	beta-lactam	0	0	0	0	0	0	0	0	0	0	0	0	0	0	0	0	0	0	0	0	0	0	0	0	0	0	0	0	0	0	0	0	0	0	0	0	0	0	0	0.0144628	0	0	0	0	0	0
gi|1031654280|gb|ANG23656.1|beta_lactam|TEM_1	TEM_1	beta-lactam	0	0	0	0	0	0	0	0	0	0	0	0	0	0.0324398	0	0	0.0485625	0.0366603	0	0	0	0.0314685	0	0	0	0	0	0	0	0	0	0	0	0	0	0	0.0563811	0	0.0165024	0	0	0	0	0	0	0
gi|1031645360|gb|ANG19619.1|beta_lactam|TEM_1	TEM_1	beta-lactam	0.0101253	0.0174482	0.0166756	0	0.0949883	0.00521992	0	0	0	0.0617267	0	0	0	0	0	0	0	0	0	0	0	0	0	0	0	0	0.036159	0	0	0	0	0	0	0.0335306	0.125486	0	0	0.0333916	0	0	0.0303927	0.0338967	0.0801282	0	0	0
gi|1031662604|gb|ANG27179.1|beta_lactam|TEM_1	TEM_1	beta-lactam	0.00506265	0.0174482	0	0	0.118735	0	0	0.0425408	0	0	0	0.0262626	0.0627428	0	0	0	0.19425	0	0	0	0	0.0314685	0	0	0	0.0179358	0.0180795	0.0501166	0	0	0	0	0.0277267	0	0.0627428	0	0.0375874	0	0.0165024	0	0.0303927	0.0338967	0	0	0.174242	0
gi|1031639329|gb|ANG16637.1|beta_lactam|TEM_1	TEM_1	beta-lactam	0	0	0	0	0.0237471	0	0	0.0212704	0.0247253	0	0	0	0	0	0	0	0	0	0	0	0	0	0	0	0	0	0	0	0	0	0	0	0	0	0	0	0	0	0	0	0	0	0.120192	0.0252331	0	0.00673742
gi|1031659229|gb|ANG25733.1|beta_lactam|TEM_1	TEM_1	beta-lactam	0	0	0	0	0.0237471	0	0	0	0.0247253	0	0	0	0.188228	0	0	0	0	0	0	0	0	0	0	0.0140317	0	0.0179358	0	0	0	0	0	0	0	0	0	0	0.0187937	0	0	0	0	0	0	0	0	0
gi|1031634317|gb|ANG14225.1|beta_lactam|TEM_1	TEM_1	beta-lactam	0	0	0	0	0	0	0	0	0	0.0205756	0	0	0	0	0	0	0.145688	0	0	0	0.0546814	0	0.0193897	0	0	0	0	0.0501166	0	0	0	0	0	0	0	0	0	0.0166958	0	0	0	0	0.0400641	0	0	0
gi|1031645901|gb|ANG19887.1|beta_lactam|TEM_1	TEM_1	beta-lactam	0	0	0	0	0	0	0	0	0	0	0	0	0	0	0	0	0.0971251	0	0	0	0	0	0	0	0	0	0.0180795	0	0	0	0	0	0	0	0	0	0	0	0	0	0	0	0	0	0.174242	0
gi|1031669637|gb|ANG30669.1|beta_lactam|TEM_1	TEM_1	beta-lactam	0	0	0	0	0.142483	0	0	0.0850816	0	0	0	0	0	0	0	0	0	0	0	0	0	0	0	0	0	0	0	0	0	0	0	0	0	0	0	0	0.112762	0	0	0	0	0.0338967	0	0	0	0
gi|1031643997|gb|ANG18949.1|beta_lactam|TEM_1	TEM_1	beta-lactam	0.00506265	0	0	0	0.142483	0	0	0	0.0247253	0.0205756	0	0.0262626	0	0.0324398	0.080711	0	0.0485625	0.0733206	0	0	0.0273407	0	0.0193897	0	0.0125291	0.0358715	0.0542384	0.100233	0	0.0278857	0.030841	0	0.0277267	0.0335306	0	0.0390443	0.169143	0.0166958	0	0	0	0	0.120192	0.0252331	0	0
gi|1031655761|gb|ANG24271.1|beta_lactam|TEM_1	TEM_1	beta-lactam	0	0	0	0	0	0	0	0	0	0	0	0	0	0	0	0	0	0	0	0.0497281	0	0	0	0	0	0	0	0	0	0	0	0	0	0	0	0	0	0	0	0	0	0	0	0	0	0
gi|1031667533|gb|ANG29619.1|beta_lactam|TEM_1	TEM_1	beta-lactam	0.0101253	0	0	0.0305087	0	0	0	0.0212704	0	0	0	0	0	0	0	0	0	0	0	0	0	0	0	0	0	0	0.0180795	0	0	0	0	0	0	0	0	0	0.0187937	0	0	0	0	0.0677933	0	0	0	0
gi|1031665539|gb|ANG28625.1|beta_lactam|TEM_1	TEM_1	beta-lactam	0	0	0.0166756	0	0	0	0	0.0212704	0.0741758	0.0205756	0	0	0.0627428	0.0648796	0	0	0.145688	0	0	0.0994561	0	0	0	0	0	0.0179358	0	0.0501166	0	0	0.030841	0	0	0.0335306	0	0	0.169143	0.0166958	0	0.0144628	0	0	0	0.0504662	0	0.0134748
gi|1031643695|gb|ANG18799.1|beta_lactam|TEM_1	TEM_1	beta-lactam	0	0	0.0166756	0	0.0949883	0	0	0	0	0.0205756	0	0	0.0627428	0.129759	0.0403555	0	0	0	0	0	0	0	0	0.0140317	0.0125291	0.0179358	0	0	0	0	0.0616819	0.0846931	0.08318	0	0	0.156177	0	0.0500874	0.0330049	0	0.0303927	0.0338967	0.120192	0	0	0.00673742
gi|1031643956|gb|ANG18929.1|beta_lactam|TEM_1	TEM_1	beta-lactam	0	0	0	0	0	0	0	0.0212704	0.0247253	0	0	0	0	0	0	0	0.0485625	0	0	0.0994561	0	0	0	0	0	0	0	0.0501166	0	0	0	0	0	0	0.0627428	0.0390443	0.0187937	0	0	0	0	0	0.0400641	0	0	0
gi|1031673166|gb|ANG32428.1|beta_lactam|TEM_1	TEM_1	beta-lactam	0	0	0	0	0.0237471	0	0	0.0425408	0	0.0411512	0	0.0262626	0.0627428	0	0	0	0	0.109981	0	0	0.0546814	0	0	0	0	0	0	0.0501166	0.0436092	0	0	0.0211733	0.0554533	0.0335306	0	0	0.0375874	0	0	0	0	0.0338967	0.0400641	0.0252331	0	0.00673742
gi|1031671948|gb|ANG31821.1|beta_lactam|TEM_1	TEM_1	beta-lactam	0	0	0	0	0.0712413	0	0	0.0425408	0	0	0	0	0.125486	0.0973193	0	0	0.0971251	0	0	0	0	0	0.0581691	0	0	0	0	0	0	0	0	0	0.16636	0	0	0.0390443	0	0	0.0330049	0	0	0	0.0801282	0	0	0
gi|1031632552|gb|ANG13404.1|beta_lactam|TEM_1	TEM_1	beta-lactam	0.0101253	0	0.0333513	0.0610174	0.0474942	0	0	0	0.123626	0.0411512	0	0.0393939	0.0627428	0	0	0	0	0	0	0	0	0	0	0.0140317	0	0	0	0	0	0	0	0	0	0	0.125486	0	0.0187937	0	0.0330049	0.0144628	0	0	0	0.0252331	0.0871212	0
gi|1031635134|gb|ANG14599.1|beta_lactam|TEM_1	TEM_1	beta-lactam	0.0101253	0	0	0	0	0	0	0.0212704	0	0	0	0	0	0	0	0	0.242813	0	0	0	0	0.0314685	0	0	0	0	0	0	0	0	0	0	0	0	0	0	0	0	0	0	0	0.0338967	0	0	0.0871212	0
gi|1031650410|gb|ANG22011.1|beta_lactam|TEM_1	TEM_1	beta-lactam	0	0	0	0	0	0	0	0	0	0	0	0.0262626	0	0	0	0	0	0	0	0	0	0	0	0	0	0	0	0	0	0	0	0	0	0	0	0	0	0	0	0	0	0	0	0	0	0
gi|1031628006|gb|ANG11269.1|beta_lactam|TEM_1	TEM_1	beta-lactam	0	0	0	0	0	0	0	0.0212704	0	0.0205756	0	0	0	0	0	0	0.0485625	0	0.00644963	0	0	0	0	0	0	0	0	0.0501166	0	0	0	0	0.0277267	0.0335306	0	0	0	0	0	0	0	0.0338967	0	0	0	0.00673742
gi|1031662882|gb|ANG27305.1|beta_lactam|TEM_1	TEM_1	beta-lactam	0	0	0	0	0.0237471	0	0	0.0425408	0.0494505	0	0.00657895	0	0	0.0324398	0.0403555	0	0.0485625	0.109981	0	0	0.0273407	0.0157343	0	0	0	0	0	0	0	0	0	0.0211733	0.0277267	0	0	0	0.0751748	0.0166958	0	0	0	0	0	0	0	0.00673742
gi|1031627151|gb|ANG10864.1|beta_lactam|TEM_1	TEM_1	beta-lactam	0.0151879	0	0.0166756	0.0152544	0	0	0	0	0.0247253	0.0823023	0.00657895	0.0262626	0	0.0324398	0.121066	0	0.0485625	0.109981	0	0	0	0	0.0193897	0	0.0125291	0	0.0180795	0	0	0	0	0	0	0.0335306	0.0627428	0.0390443	0	0	0	0	0	0.0677933	0.0801282	0	0	0.0202122
gi|1031644372|gb|ANG19132.1|beta_lactam|TEM_1	TEM_1	beta-lactam	0	0	0	0	0	0	0	0	0	0	0	0	0	0	0	0	0	0	0	0	0	0	0	0	0	0	0	0.0501166	0	0	0	0	0	0	0	0	0	0.0166958	0	0.0144628	0	0	0	0	0.0871212	0.00673742
gi|1031634740|gb|ANG14416.1|beta_lactam|TEM_1	TEM_1	beta-lactam	0	0.0174482	0	0	0	0	0	0	0	0.0411512	0	0	0	0	0	0	0	0	0.00644963	0	0	0	0	0	0	0	0	0	0	0	0	0	0	0	0	0	0	0	0	0	0	0	0	0	0	0
gi|1031659397|gb|ANG25804.1|beta_lactam|TEM_1	TEM_1	beta-lactam	0	0.0348965	0	0	0	0	0	0	0.0247253	0	0	0	0	0	0	0	0	0	0	0	0	0	0	0	0	0	0	0	0	0	0	0	0	0.0670611	0	0	0	0.0166958	0	0	0.0303927	0	0	0	0	0
gi|1031643906|gb|ANG18904.1|beta_lactam|TEM_1	TEM_1	beta-lactam	0.0101253	0	0	0.0152544	0.0237471	0	0.00407312	0	0.0247253	0.0205756	0	0	0	0	0	0	0.3885	0.0366603	0	0.0497281	0	0.0157343	0	0	0.0250583	0	0	0	0.0436092	0	0	0.0211733	0.0277267	0.0670611	0	0	0.0187937	0	0	0.0289256	0	0	0.280449	0	0	0.0202122
gi|1031632947|gb|ANG13589.1|beta_lactam|TEM_1	TEM_1	beta-lactam	0.00506265	0.0348965	0	0	0.0474942	0	0	0	0	0	0	0	0	0	0	0	0.679876	0.0733206	0	0	0	0	0.0387794	0.0140317	0	0.0358715	0	0.100233	0	0	0	0	0	0	0.0627428	0	0	0	0.0165024	0	0.0303927	0	0.0801282	0	0	0
gi|1031646597|gb|ANG20228.1|beta_lactam|TEM_1	TEM_1	beta-lactam	0	0	0	0	0.0237471	0	0	0	0	0	0	0	0	0	0	0	0	0	0	0	0	0	0	0	0	0	0	0	0	0	0	0	0.0277267	0	0	0	0	0	0	0	0.0303927	0.0677933	0	0.0252331	0	0.00673742
JF949915.1.gene1.p01|beta_lactam|TEM_1	TEM_1	beta-lactam	0	0	0	0	0.0811753	0	0	0.0727092	0	0.0234447	0	0	0.0714918	0	0	0.0366378	0	0.125317	0	0.0566622	0	0	0	0	0	0.0613103	0	0.171315	0.0496901	0	0.0351415	0	0.0315929	0.0382062	0	0.0444887	0.0428287	0.0380478	0	0	0	0.0386233	0	0	0	0.0076769
gi|1031628845|gb|ANG11664.1|beta_lactam|TEM_1	TEM_1	beta-lactam	0.00506265	0	0	0.0305087	0.0712413	0	0	0.106352	0	0.0411512	0.00657895	0.0131313	0	0	0	0	0.0971251	0	0	0.0994561	0	0	0.0581691	0	0.0125291	0.0179358	0	0	0	0.0278857	0.0616819	0	0	0	0.0627428	0.0390443	0.0375874	0.083479	0.0330049	0	0	0.0677933	0	0	0.0871212	0.00673742
gi|1031671029|gb|ANG31363.1|beta_lactam|TEM_1	TEM_1	beta-lactam	0	0.0174482	0	0	0	0	0	0.0638112	0	0.0205756	0	0	0	0	0	0.0321541	0.0485625	0.109981	0	0	0	0	0	0	0	0	0	0	0	0	0.0925229	0	0.0277267	0	0	0	0	0	0.0330049	0	0.0303927	0.20338	0.280449	0	0.0871212	0
gi|1031672932|gb|ANG32312.1|beta_lactam|TEM_1	TEM_1	beta-lactam	0	0	0	0	0.0237471	0	0	0	0	0	0	0	0	0.0324398	0.0403555	0	0	0.0366603	0	0	0	0	0	0	0	0.0179358	0	0	0	0	0	0	0	0	0.0627428	0	0	0	0	0	0	0	0	0	0	0
gi|1031629527|gb|ANG11987.1|beta_lactam|TEM_1	TEM_1	beta-lactam	0.00506265	0	0	0	0.0474942	0	0	0.212704	0	0	0	0	0	0	0	0	0.242813	0	0.00644963	0	0	0	0	0	0	0	0	0	0	0	0.030841	0	0	0	0	0	0	0	0	0.0289256	0	0	0	0.0756993	0.0871212	0.0269497
gi|1031667906|gb|ANG29805.1|beta_lactam|TEM_1	TEM_1	beta-lactam	0	0	0	0	0	0	0	0	0.0247253	0	0	0	0	0.0324398	0	0	0	0	0	0.0497281	0	0	0.0193897	0	0	0	0	0.100233	0	0	0.030841	0	0	0.0670611	0.0627428	0.0780886	0.0187937	0.0166958	0	0	0	0.10169	0	0	0	0
gi|1031625355|gb|ANG10023.1|beta_lactam|TEM_1	TEM_1	beta-lactam	0.00506265	0.0174482	0	0	0	0	0	0.0212704	0.0494505	0.0205756	0.0328947	0	0	0	0	0.0643082	0	0.0733206	0.00644963	0	0	0	0	0	0.0250583	0	0	0	0.0436092	0	0	0	0	0	0	0	0.0375874	0.0333916	0.0165024	0	0	0.0338967	0.0400641	0.0252331	0	0
gi|1031647891|gb|ANG20867.1|beta_lactam|TEM_1	TEM_1	beta-lactam	0.0101253	0.0174482	0	0	0.0949883	0	0	0.0212704	0.0247253	0.0823023	0.00657895	0	0	0.0324398	0.080711	0.0321541	0.145688	0	0	0.0497281	0	0.0157343	0.0193897	0.0140317	0.0250583	0.0179358	0	0	0.130828	0.0278857	0	0.0211733	0.0554533	0.0335306	0.125486	0	0.0751748	0.0500874	0.0330049	0.0289256	0.0607854	0	0.160256	0.0504662	0.174242	0
gi|1031636880|gb|ANG15438.1|beta_lactam|TEM_1	TEM_1	beta-lactam	0	0	0	0	0	0	0	0	0	0	0	0	0.0627428	0	0.0403555	0	0.0485625	0.0366603	0	0	0	0	0.0193897	0.0140317	0	0	0.0180795	0	0	0	0.030841	0	0	0	0	0	0.0751748	0	0	0.0144628	0	0.10169	0	0	0	0
gi|1031655881|gb|ANG24321.1|beta_lactam|TEM_1	TEM_1	beta-lactam	0	0	0	0.0305087	0.0237471	0	0	0	0	0	0	0	0	0.0324398	0.0403555	0	0	0	0	0	0	0	0.0193897	0	0	0	0	0	0.0436092	0	0	0	0.0277267	0	0	0.0780886	0	0	0	0	0	0	0	0	0.174242	0.00673742
CAL26907|beta_lactam|TEM_1	TEM_1	beta-lactam	0	0	0	0	0	0	0	0.0212704	0.0247253	0.0205756	0	0.0393939	0	0	0	0.0643082	0.145688	0	0	0.0497281	0	0	0	0	0	0	0	0	0	0	0	0	0.0277267	0	0	0	0	0	0	0	0	0	0	0	0	0
gi|1031626531|gb|ANG10571.1|beta_lactam|TEM_1	TEM_1	beta-lactam	0	0.0174482	0	0.0152544	0.0237471	0	0	0.0212704	0	0.0205756	0	0.0393939	0	0	0.080711	0	0.145688	0	0	0	0	0	0	0	0	0	0	0.250583	0	0	0.030841	0	0.0277267	0	0.0627428	0	0	0	0	0	0.0303927	0.0677933	0.0801282	0	0	0
gi|1031634900|gb|ANG14490.1|beta_lactam|TEM_1	TEM_1	beta-lactam	0	0	0	0	0.0474942	0	0	0	0.0247253	0	0	0	0.0627428	0.0648796	0	0	0.0971251	0	0.00644963	0	0	0	0	0	0	0	0.0180795	0	0	0	0	0	0	0	0	0	0	0	0	0	0	0	0.0400641	0	0	0
gi|1031634170|gb|ANG14159.1|beta_lactam|TEM_1	TEM_1	beta-lactam	0	0	0	0.0305087	0.0237471	0	0	0.0425408	0.0247253	0.0205756	0	0	0	0.0324398	0	0.0321541	0.19425	0.0366603	0.0128993	0.149184	0	0.0314685	0	0	0	0.0358715	0	0	0.0872183	0	0.0616819	0	0	0.0335306	0	0	0	0	0	0.0144628	0	0	0.120192	0.0504662	0	0.0336871
gi|1031638415|gb|ANG16191.1|beta_lactam|TEM_1	TEM_1	beta-lactam	0	0	0	0	0	0	0	0.0638112	0	0.0205756	0	0	0	0	0.0403555	0	0	0.0366603	0	0	0	0	0	0	0	0	0	0	0	0	0	0	0	0	0	0.0390443	0	0	0	0	0	0	0	0	0	0
gi|1031644959|gb|ANG19421.1|beta_lactam|TEM_1	TEM_1	beta-lactam	0.00506265	0	0	0	0.0237471	0	0	0.0212704	0.0247253	0.0411512	0	0	0	0	0	0	0.0485625	0.0366603	0.00644963	0	0	0	0.0581691	0	0.0375874	0	0	0	0	0	0	0	0	0	0	0	0	0.0333916	0	0	0	0	0.0801282	0	0	0
gi|1031651563|gb|ANG22502.1|beta_lactam|TEM_1	TEM_1	beta-lactam	0	0	0	0	0	0	0	0	0	0	0	0	0	0	0	0	0.0971251	0	0	0.0497281	0	0	0	0	0	0	0.0180795	0	0	0	0	0.0211733	0	0	0	0	0	0	0	0	0	0	0	0	0	0
gi|1031628861|gb|ANG11672.1|beta_lactam|TEM_1	TEM_1	beta-lactam	0.0101253	0.0174482	0.0166756	0	0	0	0	0.0212704	0	0.0205756	0	0	0	0	0.0403555	0	0.19425	0.109981	0.00644963	0	0.0273407	0.0157343	0.0193897	0	0	0	0	0	0	0	0.030841	0	0	0	0	0	0.0187937	0.0333916	0	0	0	0	0.0400641	0	0	0
gi|1031636975|gb|ANG15485.1|beta_lactam|TEM_1	TEM_1	beta-lactam	0.00506265	0	0	0	0.0474942	0	0	0	0.0247253	0	0	0	0	0	0	0	0.0485625	0	0	0	0	0	0	0	0	0	0	0.15035	0	0	0	0	0	0	0	0	0	0	0	0	0	0	0	0	0	0
gi|1031643488|gb|ANG18696.1|beta_lactam|TEM_1	TEM_1	beta-lactam	0	0	0	0	0	0	0	0	0	0	0	0	0	0	0	0	0	0.0733206	0	0	0	0	0	0	0	0.0538073	0	0	0	0	0.030841	0	0	0	0	0	0.0187937	0	0	0	0.0303927	0	0	0	0.174242	0.00673742
gi|1031659099|gb|ANG25678.1|beta_lactam|TEM_1	TEM_1	beta-lactam	0	0.0174482	0	0.0305087	0.0474942	0	0	0.0212704	0.0247253	0	0	0	0	0	0.0403555	0	0	0	0	0	0	0	0	0	0.0375874	0	0	0.0501166	0.0436092	0	0	0	0.0277267	0	0.0627428	0	0.0375874	0	0	0	0	0.0338967	0.0400641	0	0	0.0134748
gi|1031634658|gb|ANG14377.1|beta_lactam|TEM_1	TEM_1	beta-lactam	0	0	0	0	0.0949883	0	0	0.0425408	0.0247253	0.0617267	0	0.0131313	0	0	0	0	0	0	0	0	0	0	0	0	0	0.0179358	0	0.0501166	0	0	0.0616819	0	0	0	0	0	0	0	0	0.0289256	0.0303927	0.0677933	0.0400641	0	0	0
gi|1031629559|gb|ANG12003.1|beta_lactam|TEM_1	TEM_1	beta-lactam	0.0101253	0	0	0.0457631	0.0712413	0.00260996	0	0.106352	0.197802	0.0411512	0.00657895	0.0525253	0.313714	0	0.0403555	0	0.0485625	0.0366603	0.00644963	0.149184	0	0	0.0387794	0.0420952	0	0.0179358	0.0180795	0.100233	0.0436092	0	0.030841	0	0.0554533	0.167653	0.0627428	0.156177	0.0375874	0.133566	0	0.0578512	0.0607854	0.10169	0.240385	0.151399	0.0871212	0
gi|1031635263|gb|ANG14661.1|beta_lactam|TEM_1	TEM_1	beta-lactam	0.00506265	0.0174482	0	0	0.0237471	0	0	0.0212704	0	0	0	0.0131313	0	0.0324398	0	0	0.0485625	0	0	0.0497281	0	0	0	0	0.0125291	0.0179358	0	0.15035	0	0	0	0	0.0554533	0.0670611	0	0	0.0187937	0	0	0	0	0.0338967	0.160256	0	0.174242	0.0134748
gi|1031635489|gb|ANG14767.1|beta_lactam|TEM_1	TEM_1	beta-lactam	0.00506265	0	0.0166756	0	0.118735	0	0.00814624	0	0	0.0411512	0	0	0	0	0	0	0	0	0	0	0	0	0.0193897	0	0	0	0	0	0	0	0	0	0	0	0	0	0	0	0	0	0.0303927	0	0.0400641	0	0	0
gi|1031664416|gb|ANG28066.1|beta_lactam|TEM_1	TEM_1	beta-lactam	0	0.0174482	0	0.0152544	0.0237471	0	0	0.0212704	0	0	0	0.0262626	0.0627428	0.0973193	0.0403555	0	0.19425	0.0366603	0	0	0	0	0	0	0	0.0179358	0	0	0	0	0	0.0846931	0.0277267	0	0	0	0.0187937	0	0.0165024	0	0	0.0338967	0	0	0	0.00673742
gi|1031636071|gb|ANG15041.1|beta_lactam|TEM_1	TEM_1	beta-lactam	0.00506265	0.0174482	0.0166756	0.0152544	0	0	0	0.0212704	0	0	0	0	0.125486	0	0	0	0	0	0	0	0	0	0	0	0	0	0	0	0.0872183	0	0	0	0	0	0.0627428	0.0390443	0	0	0	0	0	0	0.0400641	0	0	0
gi|1031679412|gb|ANG35535.1|beta_lactam|TEM_1	TEM_1	beta-lactam	0	0	0	0	0.0237471	0	0	0	0	0	0	0	0	0	0	0	0	0	0	0	0	0	0	0	0.0125291	0	0	0	0	0	0	0	0	0	0	0	0	0	0	0	0	0	0	0	0	0
gi|1031655966|gb|ANG24357.1|beta_lactam|TEM_1	TEM_1	beta-lactam	0	0.0174482	0.0333513	0	0.0237471	0	0	0.0212704	0.0247253	0	0	0	0	0.0324398	0.0403555	0	0	0.0366603	0	0	0	0	0.0193897	0	0	0	0	0	0	0	0	0	0.0277267	0	0	0	0.0187937	0	0	0	0	0	0	0	0.0871212	0
gi|1031641799|gb|ANG17861.1|beta_lactam|TEM_1	TEM_1	beta-lactam	0	0	0	0	0.0712413	0	0	0.0212704	0	0	0	0	0	0	0	0	0	0	0	0	0	0	0	0	0	0	0	0	0	0	0	0	0	0	0	0.0390443	0	0	0	0	0	0	0	0	0	0
gi|1031627388|gb|ANG10976.1|beta_lactam|TEM_1	TEM_1	beta-lactam	0	0	0	0	0.0474942	0	0	0.0850816	0.148352	0.0205756	0	0	0	0	0	0	0	0	0	0	0	0.0472028	0.0193897	0	0	0	0	0.0501166	0	0	0	0	0	0	0	0.156177	0	0	0	0	0	0.135587	0	0	0	0
gi|1031644955|gb|ANG19419.1|beta_lactam|TEM_1	TEM_1	beta-lactam	0.00506265	0.0348965	0	0	0	0	0	0.0212704	0	0.102878	0.00657895	0.0131313	0	0.0324398	0.0403555	0	0.3885	0	0	0	0	0.0944056	0	0	0	0.0179358	0	0	0	0.0278857	0	0	0.0277267	0.0335306	0	0.156177	0.0187937	0.0166958	0.0165024	0.0433884	0.0607854	0	0.120192	0.0252331	0.0871212	0.0202122
gi|1031632405|gb|ANG13336.1|beta_lactam|TEM_1	TEM_1	beta-lactam	0.0101253	0.0523447	0.0500269	0	0.0237471	0	0	0	0.0247253	0.0411512	0	0.0131313	0	0	0.0403555	0	0	0.0366603	0	0	0	0.0157343	0.0193897	0	0	0	0	0	0	0	0	0	0	0.100592	0	0	0.0187937	0	0	0	0	0	0.0400641	0	0.0871212	0
gi|1031634856|gb|ANG14470.1|beta_lactam|TEM_1	TEM_1	beta-lactam	0	0	0	0	0.16623	0	0	0	0.0989011	0	0	0	0.250971	0	0	0	0	0.0366603	0.00644963	0	0.0273407	0	0.0193897	0.0280634	0	0	0.0180795	0	0.0436092	0	0	0	0	0	0	0	0.0375874	0	0.0165024	0.0144628	0	0	0.120192	0	0.174242	0.00673742
gi|1031654323|gb|ANG23675.1|beta_lactam|TEM_1	TEM_1	beta-lactam	0.0151879	0	0.0166756	0	0.0237471	0	0	0.0425408	0	0	0	0	0	0	0	0	0	0	0	0	0.0546814	0	0	0	0	0	0	0.0501166	0	0	0	0	0	0	0	0	0	0.0333916	0	0	0.0911781	0	0	0	0.0871212	0
gi|1031668563|gb|ANG30132.1|beta_lactam|TEM_1	TEM_1	beta-lactam	0	0	0	0	0	0	0	0.106352	0	0	0.0197368	0	0	0	0	0	0	0	0	0	0	0	0	0	0	0.0179358	0	0	0	0	0	0	0	0	0	0	0	0	0.0165024	0	0	0	0	0	0	0
gi|1031646140|gb|ANG20003.1|beta_lactam|TEM_1	TEM_1	beta-lactam	0	0	0	0	0	0	0	0	0	0.0205756	0	0	0	0	0	0.0321541	0	0	0	0	0	0	0	0	0	0	0	0	0	0	0	0	0	0	0	0	0	0	0	0	0	0	0	0	0	0
gi|1031667787|gb|ANG29746.1|beta_lactam|TEM_1	TEM_1	beta-lactam	0	0	0.0166756	0.0152544	0	0	0	0	0	0.0205756	0	0	0.0627428	0	0	0	0.242813	0	0	0	0	0	0	0	0	0	0	0.100233	0	0	0.030841	0	0	0.0335306	0	0	0.0187937	0.0166958	0	0	0.0607854	0	0	0	0.0871212	0
gi|1031636580|gb|ANG15290.1|beta_lactam|TEM_1	TEM_1	beta-lactam	0	0	0	0	0	0	0	0	0.0741758	0.0205756	0	0	0	0	0	0	0.0971251	0	0	0.0497281	0	0	0	0	0	0	0	0	0	0	0	0	0	0	0	0	0	0	0	0	0	0	0.120192	0.0252331	0	0
gi|1031636934|gb|ANG15465.1|beta_lactam|TEM_1	TEM_1	beta-lactam	0.0101253	0	0.0166756	0	0	0	0	0.0212704	0.0741758	0	0	0	0	0.0324398	0.0403555	0	0.339938	0	0	0	0	0	0	0.0140317	0	0	0	0	0	0	0	0	0	0.0335306	0	0.0390443	0.0187937	0	0.0165024	0	0.0303927	0	0.120192	0	0	0.00673742
gi|1031647735|gb|ANG20792.1|beta_lactam|TEM_1	TEM_1	beta-lactam	0.00506265	0.0174482	0	0	0.142483	0	0	0.0212704	0	0.0205756	0	0	0.125486	0	0.080711	0	0	0	0	0	0	0	0	0	0	0.0179358	0	0	0	0.0278857	0.030841	0	0	0.201183	0	0	0	0	0	0	0	0	0	0	0	0
gi|1031681349|gb|ANG36497.1|beta_lactam|TEM_1	TEM_1	beta-lactam	0	0	0	0	0.0237471	0	0	0.0212704	0.0494505	0	0	0	0	0	0	0	0	0	0	0	0	0.0157343	0	0	0	0	0	0	0	0	0	0	0.0554533	0	0	0.0780886	0.0375874	0	0	0	0	0	0	0	0	0
gi|1031674470|gb|ANG33079.1|beta_lactam|TEM_1	TEM_1	beta-lactam	0.00506265	0	0.0166756	0	0.237471	0	0	0.0212704	0	0.0205756	0	0.0262626	0	0	0	0	0.0485625	0	0.00644963	0	0	0	0.0193897	0	0.0375874	0.0179358	0	0	0	0	0	0	0	0	0	0.0390443	0	0.0166958	0	0	0	0	0.0400641	0.0252331	0	0.00673742
gi|1031675739|gb|ANG33710.1|beta_lactam|TEM_1	TEM_1	beta-lactam	0	0	0	0	0.0237471	0	0	0.0212704	0	0.0205756	0	0	0	0	0	0	0	0	0	0	0	0	0	0	0	0	0	0	0	0	0	0.0635198	0	0	0	0	0	0	0	0	0	0	0	0	0	0
gi|1031683295|gb|ANG37464.1|beta_lactam|TEM_1	TEM_1	beta-lactam	0	0	0	0	0.0712413	0	0	0.0425408	0	0.0205756	0	0	0	0.0648796	0	0.0321541	0.0971251	0.0366603	0	0	0.0273407	0	0	0	0	0	0	0.0501166	0	0	0.030841	0	0.0277267	0	0.0627428	0	0	0	0.0165024	0	0	0	0	0	0	0
gi|1031646733|gb|ANG20295.1|beta_lactam|TEM_1	TEM_1	beta-lactam	0	0	0	0	0.0474942	0	0	0	0.0247253	0	0	0.0262626	0	0.0648796	0	0	0	0	0	0	0	0	0	0	0	0.0358715	0	0.100233	0	0	0.0616819	0	0	0	0	0	0.0187937	0	0	0.0289256	0	0	0	0	0	0
gi|1031658245|gb|ANG25309.1|beta_lactam|TEM_1	TEM_1	beta-lactam	0	0	0	0	0.0237471	0	0	0.106352	0	0	0.00657895	0	0.188228	0.0324398	0	0	0	0	0	0	0	0	0	0	0.0125291	0	0	0.0501166	0	0	0.030841	0	0	0	0	0.0390443	0.0187937	0.0333916	0.0165024	0	0.0303927	0	0	0.0252331	0	0
gi|1031666764|gb|ANG29235.1|beta_lactam|TEM_1	TEM_1	beta-lactam	0.0607517	0	0	0	0.0474942	0	0	0.0212704	0	0	0	0	0	0	0.121066	0.0643082	0.0485625	0.146641	0	0.0497281	0	0.0157343	0.0193897	0	0	0.0179358	0	0	0	0	0.030841	0	0.0277267	0.0670611	0.0627428	0.0390443	0.0187937	0	0	0	0	0	0.0801282	0	0	0.0134748
gi|1031632106|gb|ANG13191.1|beta_lactam|TEM_1	TEM_1	beta-lactam	0	0	0.0667025	0	0.0237471	0	0	0	0	0	0	0	0	0.0324398	0	0	0	0.146641	0.0193489	0	0	0.0157343	0.0193897	0	0	0.0358715	0	0	0	0	0.030841	0.0211733	0	0.0335306	0	0.0390443	0	0	0.0165024	0	0.0303927	0.0677933	0.0400641	0	0	0
gi|1031656810|gb|ANG24713.1|beta_lactam|TEM_1	TEM_1	beta-lactam	0	0	0.0166756	0	0	0	0	0	0	0	0	0	0.0627428	0.0973193	0	0	0	0	0	0.0497281	0.0273407	0	0	0	0	0	0	0	0	0	0	0.0211733	0.0554533	0	0	0	0	0	0	0	0	0	0.0801282	0.0252331	0	0
gi|1031636807|gb|ANG15402.1|beta_lactam|TEM_1	TEM_1	beta-lactam	0	0.0174482	0.0166756	0	0	0	0	0.0850816	0	0.0205756	0.0131579	0.0262626	0.0627428	0	0	0	0	0.0366603	0	0	0	0.0629371	0.0193897	0	0	0.0179358	0	0	0	0	0.0616819	0.0211733	0.0277267	0	0	0	0.0187937	0.0333916	0.0165024	0	0.0911781	0.169483	0.120192	0.0252331	0	0.00673742
gi|1031624195|gb|ANG09482.1|beta_lactam|TEM_1	TEM_1	beta-lactam	0.0151879	0	0	0	0.118735	0	0	0.106352	0.0494505	0.0205756	0.0131579	0.0393939	0	0	0	0	0.242813	0	0	0	0	0.0157343	0	0.0280634	0.0125291	0.0179358	0	0	0	0	0.030841	0	0	0	0	0	0.0939685	0	0	0.0144628	0.0303927	0.0677933	0	0	0	0
gi|1031674865|gb|ANG33275.1|beta_lactam|TEM_1	TEM_1	beta-lactam	0	0	0	0	0	0	0	0.0425408	0	0	0	0.0131313	0	0.0648796	0	0	0	0	0	0	0.0820221	0	0	0	0	0	0	0	0	0	0	0	0	0	0	0.0780886	0	0	0.0330049	0	0	0.0677933	0	0	0	0
gi|1031664792|gb|ANG28254.1|beta_lactam|TEM_1	TEM_1	beta-lactam	0	0	0	0	0	0	0	0.0425408	0.0247253	0.0411512	0	0	0	0	0	0	0	0.146641	0	0.0497281	0	0	0	0	0	0	0	0.0501166	0	0	0	0.0211733	0	0	0	0	0	0	0	0	0	0	0	0	0	0
gi|1031655273|gb|ANG24073.1|beta_lactam|TEM_1	TEM_1	beta-lactam	0	0	0	0	0.0237471	0	0	0	0	0.0411512	0	0	0	0	0	0	0	0	0	0	0	0	0	0	0	0	0.036159	0	0	0	0	0	0	0	0	0	0	0	0	0	0	0	0	0	0	0
gi|1031666449|gb|ANG29078.1|beta_lactam|TEM_1	TEM_1	beta-lactam	0	0	0	0.0152544	0.0474942	0	0	0.0850816	0.0247253	0	0	0	0	0.0648796	0.0403555	0	0	0.146641	0.00644963	0	0.0273407	0.0157343	0.0193897	0	0.0250583	0.0179358	0	0.0501166	0	0.0278857	0	0.0423465	0	0	0	0	0.0187937	0	0	0	0.0303927	0	0.0400641	0	0.348485	0.00673742
gi|1031657082|gb|ANG24830.1|beta_lactam|TEM_1	TEM_1	beta-lactam	0	0.0523447	0	0	0.0237471	0	0	0	0	0	0.00657895	0	0	0	0	0	0	0	0	0	0.0273407	0	0.0193897	0	0	0.0179358	0.0180795	0	0.0436092	0	0	0	0	0.0670611	0	0	0	0	0	0	0	0	0.0400641	0	0.0871212	0.00673742
gi|1031672558|gb|ANG32125.1|beta_lactam|TEM_1	TEM_1	beta-lactam	0.00506265	0	0	0	0.0237471	0	0	0	0	0.0617267	0	0	0	0	0	0.0321541	0.0485625	0.0366603	0	0	0	0	0.0193897	0	0	0	0	0.0501166	0	0	0	0	0	0	0	0	0	0	0	0	0	0	0	0	0	0
gi|1031659054|gb|ANG25658.1|beta_lactam|TEM_1	TEM_1	beta-lactam	0.0101253	0.0523447	0	0	0.0237471	0	0	0.0425408	0.0494505	0	0	0.0131313	0	0	0.0403555	0	0.0485625	0.0366603	0	0	0.0273407	0	0	0.0140317	0	0	0	0	0	0	0	0	0.0277267	0.0335306	0.0627428	0	0	0	0	0	0.0303927	0.0338967	0.120192	0.0252331	0	0
gi|1031659669|gb|ANG25919.1|beta_lactam|TEM_1	TEM_1	beta-lactam	0.0202506	0.0348965	0.0333513	0.0152544	0.0237471	0	0	0	0	0.0205756	0	0	0	0	0.0403555	0	0	0.0366603	0	0	0	0.0157343	0	0	0	0.0179358	0.0180795	0	0	0	0	0	0.0277267	0	0	0	0	0	0	0.0144628	0	0.0338967	0	0.0252331	0.0871212	0.00673742
gi|1031667374|gb|ANG29540.1|beta_lactam|TEM_1	TEM_1	beta-lactam	0	0	0.0166756	0	0	0	0	0	0	0.0205756	0.0131579	0	0	0	0	0	0.145688	0	0	0	0	0	0	0.0140317	0	0	0	0	0	0	0	0	0	0	0	0	0.0187937	0.0166958	0	0	0.0303927	0	0	0	0.0871212	0.0134748
gi|1031662238|gb|ANG27022.1|beta_lactam|TEM_1	TEM_1	beta-lactam	0	0	0	0	0.0712413	0	0	0.0425408	0.0247253	0	0	0.0131313	0	0	0.0403555	0	0.0485625	0	0	0	0	0	0	0	0	0.0179358	0	0	0	0	0	0	0	0.0670611	0	0	0.0187937	0	0	0.0144628	0	0.0338967	0	0	0.0871212	0
gi|1031633387|gb|ANG13795.1|beta_lactam|TEM_1	TEM_1	beta-lactam	0	0	0	0	0	0	0	0	0	0	0	0	0	0	0	0	0	0	0.0193489	0	0	0	0	0	0	0	0	0	0	0	0	0	0.0277267	0	0	0	0	0	0	0	0	0	0	0	0	0
gi|1031667346|gb|ANG29526.1|beta_lactam|TEM_1	TEM_1	beta-lactam	0.00506265	0	0	0	0	0	0	0	0	0	0	0	0	0	0	0	0.0485625	0	0	0.149184	0	0.0314685	0	0	0	0.0179358	0.0180795	0	0	0	0	0	0.0554533	0	0	0	0	0.0166958	0	0	0	0	0.0801282	0	0	0.0269497
gi|1031650730|gb|ANG22144.1|beta_lactam|TEM_1	TEM_1	beta-lactam	0	0	0	0	0.237471	0	0	0	0	0	0.00657895	0	0	0.0324398	0	0	0.0971251	0	0	0.0994561	0	0.0157343	0	0	0	0.0358715	0	0	0.0436092	0	0	0	0	0	0.0627428	0	0.0375874	0.0500874	0	0	0.0607854	0	0	0.0252331	0.0871212	0
gi|1031671820|gb|ANG31757.1|beta_lactam|TEM_1	TEM_1	beta-lactam	0	0.0174482	0	0.0152544	0.0474942	0	0	0.0638112	0	0	0.0131579	0.0131313	0	0	0.080711	0	0.0485625	0.0366603	0	0	0	0	0.0193897	0	0	0	0	0	0	0	0	0	0	0	0	0	0.0187937	0	0	0	0.0303927	0.0338967	0.0400641	0	0	0
gi|1031643806|gb|ANG18854.1|beta_lactam|TEM_1	TEM_1	beta-lactam	0	0.0174482	0.0166756	0	0	0	0	0.0212704	0	0	0	0	0	0.0648796	0	0	0	0.0366603	0	0	0	0	0	0	0	0	0	0	0	0	0	0	0	0	0	0	0	0.0166958	0	0	0	0	0.0400641	0	0	0
gi|1031624503|gb|ANG09623.1|beta_lactam|TEM_1	TEM_1	beta-lactam	0.0151879	0.0174482	0	0.0152544	0.0237471	0	0	0	0.0494505	0.0411512	0	0.0262626	0	0	0.161422	0	0.0971251	0.109981	0	0	0	0.0314685	0	0	0	0.0179358	0	0.100233	0	0	0.0616819	0	0	0.0335306	0	0.0780886	0.0187937	0.0333916	0	0	0	0	0.120192	0.0252331	0.0871212	0
gi|1031630461|gb|ANG12423.1|beta_lactam|TEM_1	TEM_1	beta-lactam	0	0	0	0	0	0	0	0.127622	0	0	0	0	0	0	0.0403555	0	0	0	0	0.0994561	0	0	0	0.0140317	0	0	0	0.0501166	0.0436092	0	0.030841	0	0	0	0	0.195221	0.0563811	0	0	0	0.0911781	0	0.0801282	0	0	0
gi|1031651615|gb|ANG22525.1|beta_lactam|TEM_1	TEM_1	beta-lactam	0.00506265	0	0	0	0.0474942	0	0	0	0.0247253	0	0.00657895	0	0	0	0.0403555	0	0.0485625	0	0	0	0	0	0	0	0	0	0	0	0	0	0	0	0	0	0	0	0	0	0	0	0	0	0	0	0	0
gi|1031656791|gb|ANG24706.1|beta_lactam|TEM_1	TEM_1	beta-lactam	0	0	0.0166756	0	0.0237471	0	0	0	0	0.0205756	0	0	0	0	0	0	0.0971251	0	0	0	0	0	0	0.0140317	0	0.0179358	0	0.0501166	0	0	0	0	0	0	0	0	0	0	0	0	0.121571	0	0	0	0	0
gi|1031654105|gb|ANG23579.1|beta_lactam|TEM_1	TEM_1	beta-lactam	0.0101253	0	0	0	0.0237471	0	0	0.0425408	0	0.0205756	0	0	0.0627428	0	0	0	0	0.0366603	0	0	0.0546814	0.0157343	0	0	0.0250583	0	0	0	0.0872183	0	0	0	0.0554533	0	0	0	0	0.0333916	0	0	0	0	0.0801282	0	0.0871212	0
gi|1031663106|gb|ANG27416.1|beta_lactam|TEM_1	TEM_1	beta-lactam	0.0506265	0.0348965	0	0	0.0949883	0	0	0.0212704	0	0.0205756	0.00657895	0	0	0.0324398	0	0	0.0485625	0.0366603	0.0128993	0.0497281	0	0	0	0	0.0250583	0	0	0.0501166	0	0.0278857	0	0.0211733	0	0.0670611	0.0627428	0	0.0751748	0.0500874	0	0.0144628	0.0911781	0	0.0801282	0	0.174242	0.00673742
gi|1031680777|gb|ANG36213.1|beta_lactam|TEM_1	TEM_1	beta-lactam	0	0	0	0	0.0237471	0	0	0	0.0247253	0	0	0.0131313	0	0	0	0	0	0	0	0	0	0	0	0	0	0	0	0.0501166	0	0	0	0	0	0.0335306	0	0	0	0	0	0	0	0.0677933	0	0	0	0
gi|1031653696|gb|ANG23411.1|beta_lactam|TEM_1	TEM_1	beta-lactam	0.0101253	0	0	0	0.118735	0	0	0.0638112	0	0	0	0	0	0.0324398	0	0	0.19425	0.109981	0	0	0	0.11014	0	0	0	0	0	0	0	0.0278857	0	0	0	0.0335306	0.188228	0	0.0187937	0.0333916	0	0	0.0607854	0	0	0	0	0
gi|1031681095|gb|ANG36371.1|beta_lactam|TEM_1	TEM_1	beta-lactam	0.0405012	0.069793	0.0667025	0.10678	0.73616	0	0.00814624	0.680653	0.296703	0.329209	0.0328947	0.236364	0.690171	0.162199	0.201777	0.0321541	1.554	0.256622	0.0257985	0	0.218726	0.22028	0.0969485	0.0140317	0.0501166	0.12555	0.108477	0.801865	0.0872183	0.139428	0.0616819	0.0423465	0.33272	0.402367	0.501943	0.390443	0.488636	0.283829	0.165024	0.0723141	0.668639	0.372863	0.961538	0.0756993	0.435606	0.0538993
gi|1031644419|gb|ANG19155.1|beta_lactam|TEM_1	TEM_1	beta-lactam	0	0.0174482	0	0	0	0	0	0	0	0.0411512	0	0.0393939	0	0.0324398	0	0	0	0	0	0	0	0	0	0	0	0	0	0.15035	0	0	0	0.0211733	0.08318	0	0	0	0.0563811	0	0.0330049	0	0	0.0338967	0	0	0	0
gi|1031653325|gb|ANG23254.1|beta_lactam|TEM_1	TEM_1	beta-lactam	0	0	0.0166756	0	0	0	0	0	0	0.0411512	0	0	0	0	0	0	0.0485625	0	0	0	0	0	0	0	0	0.0358715	0	0	0	0	0	0.0211733	0.0277267	0	0	0.0780886	0	0	0.0165024	0.0144628	0	0	0	0	0	0
gi|1031643874|gb|ANG18888.1|beta_lactam|TEM_1	TEM_1	beta-lactam	0	0	0	0	0	0	0	0.0212704	0.0741758	0	0	0	0	0	0.0403555	0.0321541	0.0971251	0.0366603	0	0	0	0	0	0.0140317	0	0	0	0	0.0436092	0	0	0.0211733	0.0554533	0	0	0	0	0.0166958	0	0	0.0303927	0.0338967	0.0400641	0	0	0
gi|1031671043|gb|ANG31370.1|beta_lactam|TEM_1	TEM_1	beta-lactam	0	0	0.0166756	0.0152544	0.0237471	0	0	0	0.0494505	0	0.00657895	0	0	0	0	0	0.0485625	0	0	0	0	0	0	0	0	0	0	0	0	0	0	0	0	0	0	0	0	0	0	0	0	0	0	0	0	0
gi|1031640436|gb|ANG17183.1|beta_lactam|TEM_1	TEM_1	beta-lactam	0.00506265	0	0	0.0152544	0.0949883	0	0	0	0	0.0205756	0	0	0	0	0	0	0	0	0	0	0	0	0	0	0.0125291	0	0	0	0	0	0	0	0	0.0335306	0	0	0.0751748	0	0	0	0.0607854	0	0.0400641	0	0	0
gi|1031627039|gb|ANG10809.1|beta_lactam|TEM_1	TEM_1	beta-lactam	0	0	0	0	0	0	0.00407312	0	0	0	0	0	0	0.0324398	0	0	0	0	0	0	0	0	0	0	0	0	0	0	0	0	0	0	0	0	0	0.0390443	0.0187937	0	0	0.0289256	0	0	0.0801282	0.0252331	0.174242	0.00673742
gi|1031659353|gb|ANG25787.1|beta_lactam|TEM_1	TEM_1	beta-lactam	0.0354385	0	0.0500269	0	0.0474942	0	0	0.0425408	0.0247253	0.0411512	0	0	0	0	0	0	0.0971251	0	0.0128993	0.0994561	0	0.0157343	0	0	0	0.0179358	0	0	0	0	0.030841	0.0423465	0.08318	0.0335306	0	0.0390443	0	0	0	0	0	0	0.200321	0	0.0871212	0
gi|1031670739|gb|ANG31218.1|beta_lactam|TEM_1	TEM_1	beta-lactam	0	0	0	0	0	0	0	0	0	0	0.00657895	0	0.0627428	0	0	0	0	0	0	0	0	0	0	0	0	0	0	0	0	0	0	0	0	0	0	0	0	0	0	0	0	0	0	0	0	0
gi|1031654576|gb|ANG23785.1|beta_lactam|TEM_1	TEM_1	beta-lactam	0	0	0	0.0152544	0	0	0	0	0.0247253	0.0617267	0	0.0131313	0.0627428	0	0	0	0.0971251	0	0.00644963	0	0	0.0157343	0	0	0	0	0	0.0501166	0	0	0	0	0	0	0	0	0	0.0166958	0.0165024	0	0.0303927	0	0	0	0.0871212	0
gi|1031663675|gb|ANG27698.1|beta_lactam|TEM_1	TEM_1	beta-lactam	0.0253132	0	0	0.0152544	0	0	0.00814624	0.0425408	0.0741758	0	0	0	0	0	0.0403555	0.0321541	0.145688	0.0366603	0	0	0.0273407	0	0.0193897	0	0.0125291	0.0358715	0.036159	0	0	0.0278857	0	0.0423465	0.0277267	0	0.0627428	0.117133	0.0187937	0.0333916	0	0	0.0607854	0	0.0801282	0	0.0871212	0
gi|1031657475|gb|ANG24989.1|beta_lactam|TEM_1	TEM_1	beta-lactam	0	0	0	0	0.0237471	0	0	0	0	0.0205756	0	0	0	0	0	0	0	0	0	0	0	0	0	0	0.0125291	0	0	0	0	0	0	0	0	0	0	0	0.0375874	0	0	0	0	0.0338967	0.0400641	0	0.0871212	0.00673742
gi|1031656232|gb|ANG24468.1|beta_lactam|TEM_1	TEM_1	beta-lactam	0	0	0.0667025	0	0.118735	0	0	0	0	0	0	0	0	0.129759	0.0403555	0	0	0	0	0	0	0	0.0193897	0	0	0	0	0	0	0	0	0	0	0	0	0.0390443	0	0	0	0	0	0.0338967	0.0400641	0	0	0
gi|1031682592|gb|ANG37114.1|beta_lactam|TEM_1	TEM_1	beta-lactam	0.00506265	0.0523447	0.0333513	0	0.0712413	0	0	0	0	0.0411512	0	0.0131313	0.125486	0.0324398	0.0403555	0	0.0485625	0	0	0	0	0.0157343	0.0775588	0	0	0	0.0180795	0	0.0872183	0	0.030841	0.0211733	0	0	0	0	0.0375874	0.0166958	0	0.0578512	0.0303927	0.0677933	0	0.0252331	0.174242	0
gi|1031633182|gb|ANG13700.1|beta_lactam|TEM_1	TEM_1	beta-lactam	0	0	0.0166756	0	0	0	0	0	0	0	0	0	0.188228	0	0	0	0	0	0	0	0	0	0	0	0	0	0	0	0	0	0	0	0	0	0	0.0390443	0	0	0	0	0	0	0.0400641	0	0	0.00673742
gi|1031638449|gb|ANG16208.1|beta_lactam|TEM_1	TEM_1	beta-lactam	0.00506265	0	0	0	0	0	0	0	0.0494505	0	0	0	0	0	0	0	0	0.0366603	0.00644963	0	0	0	0	0	0	0	0	0.0501166	0	0	0	0	0	0	0	0	0	0	0	0	0.0607854	0	0	0	0	0
AY040093.1.gene1.p01|beta_lactam|TEM_102	TEM_102	beta-lactam	0.00506265	0.0174482	0	0.0305087	0.308712	0	0.00407312	0.106352	0	0.0617267	0.0131579	0.0525253	0.125486	0.0648796	0.080711	0	0.339938	0	0	0.0497281	0.0273407	0	0.0193897	0	0	0.0538073	0.0180795	0	0	0.0836571	0.0616819	0	0.110907	0	0	0.0780886	0.112762	0	0.0495073	0	0.151963	0	0	0.0504662	0	0.0134748
AF516719.1.gene1.p1|beta_lactam|TEM_104	TEM_104	beta-lactam	0	0	0	0	0.0237471	0	0	0.0212704	0	0.0205756	0	0	0	0	0	0	0	0	0	0	0	0	0	0	0	0	0	0	0	0	0	0	0	0.134122	0.125486	0	0	0	0	0	0	0	0	0	0	0
AF516720.1.gene1.p1|beta_lactam|TEM_105	TEM_105	beta-lactam	0.0202506	0	0	0.0152544	0.0712413	0	0	0.0638112	0.0247253	0	0	0.0131313	0.0627428	0	0.242133	0.0321541	0.0971251	0.0366603	0.00644963	0	0.0546814	0	0	0	0	0	0	0.100233	0	0.0557714	0	0	0.0277267	0	0.0627428	0.0390443	0.15035	0.0166958	0	0	0	0.0338967	0.120192	0.0504662	0.174242	0
AF506748.1.gene1.p1|beta_lactam|TEM_108	TEM_108	beta-lactam	0.00506265	0	0.0667025	0	0.0474942	0	0	0	0.0741758	0.0823023	0	0.0131313	0.125486	0	0.201777	0.0321541	0.3885	0.0733206	0	0.0497281	0.109363	0.0314685	0.0581691	0.0140317	0.0125291	0.0179358	0.036159	0	0	0	0	0	0.0277267	0.0335306	0.125486	0	0	0.0166958	0.0330049	0	0.121571	0.0677933	0.200321	0.0252331	0.0871212	0.00673742
AY628175.1.gene1.p01|beta_lactam|TEM_109	TEM_109	beta-lactam	0	0	0	0	0	0	0	0.0212704	0.0247253	0	0	0	0	0	0	0	0	0	0	0	0	0	0	0	0	0	0	0	0	0	0.030841	0	0	0	0	0	0	0.0166958	0	0	0	0	0	0.0252331	0	0.0404245
AY072920.1.gene1.p1|beta_lactam|TEM_110	TEM_110	beta-lactam	0	0	0	0	0	0	0	0	0	0	0	0	0	0	0	0	0	0	0	0	0	0	0	0	0	0	0	0	0	0	0	0	0	0.0335306	0	0	0.0187937	0	0	0	0	0	0	0	0.348485	0
AF468003.1.gene1.p1|beta_lactam|TEM_111	TEM_111	beta-lactam	0	0	0	0	0.0237471	0	0	0.0212704	0	0	0	0	0	0	0	0	0.0971251	0	0	0	0	0	0	0	0	0	0	0	0	0	0	0	0	0.134122	0.0627428	0	0	0	0	0	0	0	0	0	0	0
AY589493.1.gene1.p01|beta_lactam|TEM_112	TEM_112	beta-lactam	0	0	0	0	0.16623	0	0	0.106352	0.0247253	0.0617267	0.0197368	0	0.0627428	0.0324398	0	0	0.19425	0.0366603	0	0.0497281	0	0.0157343	0.0193897	0	0.0125291	0	0	0.0501166	0	0	0	0.0211733	0	0.100592	0.0627428	0	0.0187937	0	0	0.0289256	0	0.0338967	0.120192	0.100932	0	0
AY243512.1.gene1.p01|beta_lactam|TEM_120	TEM_120	beta-lactam	0.00506265	0.0348965	0.0166756	0	0.308712	0	0	0.446678	0.0494505	0.102878	0.00657895	0.0919192	0.690171	0.0324398	0.161422	0.128616	0.485625	0.219962	0.0386978	0.0994561	0.246066	0	0.0581691	0	0.0250583	0.107615	0.0542384	0.501166	0.0436092	0	0.123364	0.232906	0.33272	0.234714	0.250971	0.507576	0.169143	0.083479	0.0825122	0.0867769	0.303927	0.271173	0.841346	0.227098	3.83333	0.444669
AY271267.1.gene1.p01|beta_lactam|TEM_121	TEM_121	beta-lactam	0.106316	0.0174482	0.0333513	0.0152544	0.0237471	0	0.00407312	0	0.0989011	0.0205756	0.00657895	0.0787879	0	0	0	0	0.0485625	0	0	0	0.0273407	0.0314685	0.0193897	0	0	0	0	0.0501166	0	0	0.030841	0	0	0.0335306	0	0	0	0.0166958	0	0	0	0.0338967	0	0	0	0
AY327540.1.gene1.p01|beta_lactam|TEM_124	TEM_124	beta-lactam	0	0.0350189	0	0	0	0	0	0	0	0	0.0264081	0	0.062963	0	0	0	0	0	0	0	0	0	0	0	0	0	0.0181429	0	0	0	0	0	0	0	0	0	0	0	0	0	0	0	0	0	0.0874269	0.0202832
AY628176.1.gene1.p01|beta_lactam|TEM_125	TEM_125	beta-lactam	0	0	0	0	0.0949883	0	0	0.0638112	0.0247253	0.0823023	0.00657895	0.0131313	0	0.129759	0.0403555	0.0321541	0	0.183302	0.00644963	0.0497281	0.0273407	0	0	0	0.0125291	0.0538073	0	0	0.0872183	0	0.030841	0.0211733	0	0	0.188228	0	0	0.0667832	0.0330049	0.0289256	0.121571	0	0.120192	0	0.0871212	0.0202122
AY628199.1.gene1.p01|beta_lactam|TEM_126	TEM_126	beta-lactam	0	0	0	0	0.0237471	0	0	0	0	0	0	0.0131313	0.0627428	0	0.0403555	0	0.0485625	0	0	0	0	0	0	0.0140317	0	0.0179358	0	0.0501166	0	0.0278857	0	0	0	0	0	0	0	0	0	0	0	0	0	0.0756993	0	0
AY368236.1.gene1.p1|beta_lactam|TEM_127	TEM_127	beta-lactam	0	0.0174482	0	0.0152544	0.0237471	0	0	0.0425408	0	0.0617267	0.0131579	0.0131313	0	0.0324398	0	0	0.145688	0.0366603	0	0	0.0273407	0.0157343	0	0	0	0	0.0180795	0.0501166	0	0	0	0	0	0.0335306	0	0	0.0751748	0.0166958	0	0	0	0	0	0.0252331	0	0
AY368237.1.gene1.p1|beta_lactam|TEM_128	TEM_128	beta-lactam	0.00506265	0	0	0.0152544	0.0474942	0	0	0.0212704	0.0494505	0	0	0.0131313	0.0627428	0	0.0403555	0	0	0.0366603	0	0	0	0	0	0	0	0	0	0	0	0	0.030841	0.0211733	0	0	0	0	0.112762	0	0.0330049	0	0.0303927	0	0.0801282	0	0.0871212	0
AJ866988.1.gene1.p01|beta_lactam|TEM_130	TEM_130	beta-lactam	0	0	0	0	0.0237471	0	0	0.0425408	0	0.0411512	0	0	0.0627428	0.0324398	0.0403555	0	0	0	0	0	0	0	0	0	0	0	0	0.0501166	0	0	0	0	0	0	0	0	0	0	0	0	0.0303927	0.0677933	0	0.0252331	0	0
AY826417.1.gene1.p01|beta_lactam|TEM_136	TEM_136	beta-lactam	0.00506265	0	0.0166756	0.0152544	0.0474942	0	0	0	0.0741758	0	0.0131579	0	0	0.0324398	0	0	0	0	0	0	0	0.0157343	0	0	0.0125291	0.0358715	0	0.0501166	0.0872183	0	0	0	0	0	0.125486	0	0.0563811	0	0	0	0.0607854	0	0.240385	0	0	0.00673742
AM286274.1.gene1.p01|beta_lactam|TEM_137	TEM_137	beta-lactam	0	0	0	0	0	0	0	0	0	0.0411512	0	0	0.0627428	0.0324398	0	0	0	0	0	0	0	0	0	0	0	0	0.0180795	0	0	0	0	0	0	0.0670611	0	0	0	0	0.0165024	0	0	0	0	0	0	0
AY853593.1.gene1.p1|beta_lactam|TEM_138	TEM_138	beta-lactam	0	0	0	0.0305087	0.0237471	0	0.00407312	0.0212704	0	0	0	0.0262626	0	0	0.080711	0	0	0	0	0	0	0.0472028	0.0775588	0	0	0	0	0	0	0	0.0616819	0	0	0	0	0	0	0.0333916	0	0.0144628	0.0607854	0	0	0	0.0871212	0
DQ072853.1.gene1.p01|beta_lactam|TEM_139	TEM_139	beta-lactam	0	0	0	0	0.0474942	0	0	0.0212704	0	0	0	0.0131313	0	0	0	0	0	0	0	0	0	0	0	0	0	0	0	0	0	0	0	0	0.08318	0.0670611	0	0	0	0.0333916	0	0	0	0	0	0	0	0
AY956335.1.gene1.p1|beta_lactam|TEM_141	TEM_141	beta-lactam	0	0	0	0	0	0	0	0.0212704	0	0	0	0.0131313	0	0.0648796	0	0	0	0.0366603	0	0	0.0273407	0	0.0193897	0	0	0	0	0	0	0	0	0	0	0	0	0	0.0187937	0.100175	0	0	0	0	0.0400641	0.0252331	0	0
DQ388882.1.gene1.p01|beta_lactam|TEM_142	TEM_142	beta-lactam	0	0.0174482	0	0	0	0	0	0	0	0	0	0	0	0	0	0	0	0	0	0	0	0	0	0	0	0	0	0	0	0	0	0	0	0	0	0	0	0	0	0	0	0	0	0	0	0
DQ075245.1.gene1.p01|beta_lactam|TEM_143	TEM_143	beta-lactam	0.00506265	0	0	0	0.0712413	0	0	0.0425408	0.0494505	0	0	0	0	0.0324398	0	0.0643082	0	0.0733206	0	0.0994561	0	0.0157343	0.0387794	0	0	0.0179358	0	0.100233	0	0	0	0	0.0554533	0.0335306	0	0	0.0563811	0	0	0	0.0303927	0	0.0400641	0	0	0.00673742
DQ105528.2.gene1.p01|beta_lactam|TEM_145	TEM_145	beta-lactam	0	0	0	0	0	0.00521992	0	0	0	0	0	0	0	0	0	0	0	0	0	0	0	0	0	0	0	0	0	0	0.0436092	0	0	0	0	0	0	0	0	0.0500874	0	0	0	0	0	0	0	0
DQ105529.2.gene1.p01|beta_lactam|TEM_146	TEM_146	beta-lactam	0.0101253	0.0174482	0	0.0152544	0.0949883	0	0.00407312	0.127622	0.123626	0	0	0	0.125486	0	0	0	0	0.0366603	0	0	0	0	0.0193897	0	0	0.0538073	0	0	0	0	0	0	0	0	0.0627428	0	0	0.0166958	0	0	0.0303927	0.10169	0.0400641	0.0504662	0	0.00673742
DQ279850.1.gene1.p1|beta_lactam|TEM_147	TEM_147	beta-lactam	0.0101253	0.0174482	0	0	0	0	0	0.0212704	0	0	0	0.0131313	0	0	0	0	0.0485625	0.109981	0	0	0	0.0157343	0	0	0	0.0538073	0	0	0	0	0	0	0	0	0.125486	0.0390443	0.0939685	0.0166958	0	0	0	0.0677933	0	0	0	0
AM087454.1.gene1.p01|beta_lactam|TEM_148	TEM_148	beta-lactam	0	0	0	0	0.0474942	0	0	0	0	0	0.00657895	0	0.0627428	0	0	0	0.0971251	0	0.00644963	0	0.0273407	0	0.0193897	0	0	0	0	0.100233	0	0	0	0.0211733	0.0277267	0	0.125486	0.0390443	0	0	0	0	0.0303927	0	0	0	0	0.00673742
DQ369751.1.gene1.p01|beta_lactam|TEM_149	TEM_149	beta-lactam	0.00506265	0	0	0	0	0	0	0	0	0.0617267	0.00657895	0.0131313	0	0.0648796	0	0	0.0485625	0.109981	0	0	0	0	0	0	0	0.0179358	0	0	0	0	0	0	0.0554533	0.100592	0	0	0	0.0166958	0	0	0	0.10169	0.120192	0	0	0
DQ834729.1.gene1.p1|beta_lactam|TEM_151	TEM_151	beta-lactam	0	0	0	0	0.0237471	0	0	0	0.0247253	0	0	0.0131313	0	0	0	0	0.0485625	0	0	0.0497281	0.0273407	0	0	0	0	0	0	0	0	0	0	0.0211733	0	0	0	0	0	0	0	0	0	0	0	0	0.0871212	0.00673742
DQ834728.1.gene1.p1|beta_lactam|TEM_152	TEM_152	beta-lactam	0	0	0	0	0.0474942	0	0	0	0	0	0	0	0	0	0	0	0	0	0	0	0	0	0.0193897	0	0	0	0	0	0	0	0.0616819	0	0	0	0	0.0390443	0	0	0	0	0	0.0338967	0	0	0.0871212	0
KC149518.1.gene1.p01|beta_lactam|TEM_153	TEM_153	beta-lactam	0	0	0.0166756	0	0	0	0	0.0212704	0	0	0	0	0.0627428	0	0	0	0	0.0733206	0	0	0.0273407	0	0	0	0	0	0	0.0501166	0	0	0	0	0.110907	0	0	0.0390443	0	0	0	0	0	0	0	0	0.0871212	0
AM941159.1.gene1.p01|beta_lactam|TEM_156	TEM_156	beta-lactam	0.0202506	0	0	0	0.0474942	0	0	0.0425408	0.0247253	0	0	0	0.0627428	0	0	0	0.0971251	0.109981	0.00644963	0	0	0.0157343	0	0	0	0	0	0	0	0	0	0.0423465	0.0277267	0.0670611	0.0627428	0	0	0.0333916	0	0	0.0303927	0.10169	0	0.0504662	0	0.00673742
DQ909059.1.gene1.p1|beta_lactam|TEM_157	TEM_157	beta-lactam	1.90862	2.68703	2.03443	2.4407	12.9422	0.0365394	0.0733162	9.08246	9.98901	4.67066	1.23684	1.61515	9.66239	3.24398	3.7127	1.31832	16.9969	6.37889	0.496622	1.74048	1.6131	1.35315	1.64812	0.561269	1.00233	2.47514	1.03053	7.5676	0.872183	0.948114	3.67007	1.43978	4.02037	4.72781	7.0272	4.95862	6.20192	3.55621	2.07931	2.09711	5.65304	5.28788	13.9423	1.13549	12.8939	1.30032
EF468463.1.gene1.p01|beta_lactam|TEM_157	TEM_157	beta-lactam	0	0	0	0.0152544	0	0	0	0.0212704	0	0	0	0	0	0.0324398	0	0	0.0971251	0	0	0.0497281	0	0	0	0.0140317	0	0	0	0.0501166	0	0	0	0	0	0	0.125486	0	0	0	0	0	0.0303927	0.0338967	0.0801282	0.0252331	0	0
EF136376.1.gene1.p01|beta_lactam|TEM_159	TEM_159	beta-lactam	0	0	0.0333513	0	0.0712413	0	0	0.0425408	0.0247253	0	0.00657895	0	0.0627428	0.0648796	0	0	0	0.0366603	0.00644963	0.0994561	0.0273407	0.0157343	0.0387794	0	0	0.0179358	0	0	0	0	0.030841	0.0423465	0.0554533	0.0335306	0.0627428	0	0.0187937	0.0333916	0.0165024	0	0.0303927	0	0.0400641	0	0.0871212	0.0269497
EF136377.1.gene1.p01|beta_lactam|TEM_160	TEM_160	beta-lactam	0	0	0	0	0	0	0	0	0	0	0	0	0	0.0648796	0	0	0.0485625	0	0	0	0	0	0.0193897	0	0	0	0	0	0	0.0278857	0	0	0	0	0	0.0390443	0	0	0	0	0	0	0.0801282	0	0	0
EU274580.1.gene1.p1|beta_lactam|TEM_162	TEM_162	beta-lactam	0.00506265	0	0	0.0152544	0.0949883	0	0	0.0638112	0	0.0411512	0	0.0131313	0	0	0	0	0	0.0733206	0	0.0497281	0.0273407	0.0157343	0	0.0140317	0.0125291	0	0	0.15035	0	0	0	0	0	0.0335306	0.0627428	0	0	0.0166958	0	0	0.0607854	0	0	0	0.174242	0.0134748
EU815939.1.gene1.p1|beta_lactam|TEM_163	TEM_163	beta-lactam	0	0	0	0	0	0	0	0	0	0	0	0	0	0	0	0	0	0	0	0	0	0	0	0	0	0	0	0.15035	0	0	0	0	0	0	0	0	0.0187937	0	0	0	0	0.0338967	0	0	0	0
FJ197316.1.gene1.p1|beta_lactam|TEM_166	TEM_166	beta-lactam	0.0101253	0	0.0166756	0	0.0237471	0	0	0.0212704	0	0.0411512	0	0	0.250971	0	0	0	0.0971251	0.109981	0	0	0	0	0.0387794	0	0.0125291	0	0	0	0	0.0278857	0.185046	0.0211733	0	0.0670611	0	0	0.0187937	0.0333916	0	0	0	0	0.0801282	0.0252331	0.0871212	0.0134748
FJ360884.1.gene1.p01|beta_lactam|TEM_167	TEM_167	beta-lactam	0	0	0	0	0	0	0	0	0	0	0	0	0	0	0	0	0	0	0	0	0	0	0.0193897	0	0	0	0	0	0	0	0.030841	0	0	0.0670611	0	0	0	0.0333916	0	0.0144628	0	0	0	0	0	0
FJ873740.1.gene1.p01|beta_lactam|TEM_169	TEM_169	beta-lactam	0	0.0348965	0	0	0.0237471	0	0	0.0212704	0	0	0.00657895	0	0.0627428	0	0	0	0	0	0	0	0	0	0.0193897	0	0	0	0	0	0.0436092	0	0	0.0423465	0	0	0.0627428	0	0	0.0166958	0	0	0.0303927	0.0338967	0.0801282	0	0.0871212	0.0134748
GQ149347.1.gene4.p1|beta_lactam|TEM_171	TEM_171	beta-lactam	2.77939	4.65868	4.01883	4.53054	17.7866	0.107008	0.150705	13.6343	16.0467	5.4731	2.40789	2.66566	11.2937	6.09868	5.85154	2.3151	28.0206	9.0551	0.806204	2.58586	2.98014	2.18706	2.90846	0.547237	1.37821	3.87413	1.73563	16.6387	2.09324	1.3664	5.21212	2.43493	7.04257	6.67258	8.15657	7.92599	8.55114	5.62649	2.95394	2.27066	9.48252	7.52506	24.4391	3.48217	18.5568	1.77194
FN652295.1.gene1.p01|beta_lactam|TEM_177	TEM_177	beta-lactam	0	0	0	0	0	0	0	0	0	0.0205756	0	0	0	0	0	0	0	0	0	0	0	0	0	0	0	0	0	0	0	0	0	0	0	0	0	0	0	0	0	0	0	0	0	0	0	0
X97254.1.gene1.p01|beta_lactam|TEM_178	TEM_178	beta-lactam	0	0	0	0	0	0	0	0	0	0.0412955	0	0	0.062963	0.0325536	0.0404971	0.0322669	0	0.0367889	0.00647226	0	0	0	0	0	0	0	0	0.100585	0.0437622	0.0279835	0.123797	0	0	0	0	0.0391813	0	0	0.0165603	0.0145136	0	0	0.201023	0	0	0
HQ317449.1.gene1.p1|beta_lactam|TEM_182	TEM_182	beta-lactam	0.0101253	0.0348965	0	0	0.0474942	0	0	0	0.0494505	0	0.0131579	0	0	0	0.080711	0.0321541	0.0485625	0.0366603	0.00644963	0	0.0273407	0.0157343	0	0.0140317	0	0.0358715	0	0.100233	0	0	0.030841	0	0	0.100592	0.125486	0	0.112762	0.0166958	0.0165024	0.0144628	0.0303927	0	0.120192	0.0252331	0	0.0134748
HQ529916.1.gene1.p01|beta_lactam|TEM_183	TEM_183	beta-lactam	0.0354385	0	0	0.0305087	0.189977	0	0	0.340326	0	0.0411512	0.00657895	0.0262626	0.564685	0.356838	0	0.0643082	0.0971251	0.109981	0	0.149184	0	0.0157343	0.0969485	0.0280634	0	0.0358715	0	0.100233	0	0.0278857	0.030841	0.0211733	0.110907	0.0335306	0.376457	0.117133	0.0751748	0.0667832	0.0165024	0.0144628	0.0911781	0.10169	0.120192	0.0252331	0.174242	0
JF795538.1.gene1.p01|beta_lactam|TEM_185	TEM_185	beta-lactam	0	0	0	0	0	0	0	0.0212704	0	0.0411512	0.0526316	0.0131313	0	0	0	0	0.242813	0.109981	0	0	0	0	0.0387794	0	0	0	0	0	0	0	0	0	0.0277267	0	0.0627428	0.0390443	0.0187937	0	0	0	0	0	0.160256	0	0.0871212	0
JN227084.1.gene1.p01|beta_lactam|TEM_186	TEM_186	beta-lactam	0.00506265	0	0	0.0610174	0.0474942	0	0	0.0212704	0.0494505	0	0.0263158	0	0	0	0	0	0.0485625	0	0	0	0	0	0	0.0140317	0	0	0	0	0	0	0	0	0	0	0	0	0	0	0	0	0	0.0338967	0.0801282	0	0	0.00673742
HM246246.1.gene1.p1|beta_lactam|TEM_187	TEM_187	beta-lactam	0	0	0	0	0	0	0	0	0	0.0206478	0	0.0263548	0	0	0	0	0	0	0.0129445	0	0	0	0	0	0	0	0	0	0	0	0	0	0	0	0	0	0	0.0335088	0	0	0	0.0340156	0	0	0	0
JN935135.1.gene1.p1|beta_lactam|TEM_193	TEM_193	beta-lactam	0.00506265	0	0	0	0.0237471	0	0	0.0212704	0.0247253	0.0205756	0.0131579	0	0	0	0	0	0	0	0	0.0497281	0.0273407	0	0	0	0	0	0	0.0501166	0	0	0.030841	0	0	0	0	0	0.0187937	0.0333916	0.0165024	0	0.0303927	0.0677933	0.0400641	0	0	0
JN935136.1.gene1.p1|beta_lactam|TEM_194	TEM_194	beta-lactam	0	0.0174482	0.0166756	0.0152544	0.0237471	0	0	0.0212704	0.0989011	0.0205756	0	0	0.0627428	0	0.0403555	0	0.242813	0.0733206	0	0	0	0.0157343	0	0	0.0250583	0.0179358	0.0180795	0.0501166	0	0	0.030841	0	0.0277267	0.0335306	0.376457	0.0390443	0	0.0166958	0.0165024	0	0	0.0677933	0.480769	0.0252331	0.0871212	0
JN935137.1.gene1.p1|beta_lactam|TEM_195	TEM_195	beta-lactam	0.0253132	0	0.0166756	0	0	0	0	0	0.0247253	0	0	0	0	0	0.080711	0	0	0.109981	0	0	0	0	0	0	0.0125291	0.0179358	0	0	0	0	0	0	0	0	0	0	0	0	0	0	0	0.0338967	0	0	0	0.00673742
HQ877606.1.gene1.p01|beta_lactam|TEM_197	TEM_197	beta-lactam	5.18921	8.14833	7.67079	8.25261	43.3384	0.172257	0.3788	33.1818	28.6071	11.831	3.44079	6.82828	28.9872	10.5429	13.277	3.79419	51.4763	19.1733	1.29638	8.05594	5.85091	4.56294	6.14654	1.43124	2.94435	8.53743	2.65768	22.7529	5.80002	3.26263	8.45042	3.28186	11.8947	15.0552	16.4386	15.2663	17.4781	9.70026	6.65048	4.97521	18.9042	14.6095	44.7115	4.66812	45.303	3.86054
AB700703.1.gene1.p01|beta_lactam|TEM_198	TEM_198	beta-lactam	0	0	0	0	0.0949883	0	0	0.0425408	0.0247253	0	0	0	0.0627428	0	0.0403555	0.0643082	0.0485625	0.0733206	0.00644963	0	0	0.0314685	0	0.0280634	0.0125291	0	0	0	0	0.0278857	0.030841	0.0211733	0.0277267	0	0	0	0	0.0166958	0	0	0.0607854	0	0.240385	0	0	0.00673742
JX310327.1.gene1.p01|beta_lactam|TEM_201	TEM_201	beta-lactam	0	0	0	0	0.0237471	0	0	0	0.0247253	0	0	0	0	0	0	0	0.0971251	0	0	0	0	0.0314685	0	0.0140317	0	0	0	0	0	0	0.030841	0	0	0	0	0	0	0	0	0	0	0	0.0400641	0	0	0
KC900516.1.gene1.p1|beta_lactam|TEM_205	TEM_205	beta-lactam	0	0	0	0	0.0237471	0	0	0	0	0	0	0	0	0	0	0	0.0485625	0	0	0	0	0	0	0	0	0	0	0	0	0	0.0616819	0	0	0	0	0	0.0187937	0.0333916	0	0	0	0	0	0	0	0
KC865667.1.gene1.p01|beta_lactam|TEM_208	TEM_208	beta-lactam	0	0.0174482	0	0.0457631	0.0712413	0	0	0.0212704	0	0.0205756	0	0.0131313	0.125486	0.0648796	0	0	0.0485625	0	0.00644963	0	0.0546814	0.0157343	0.0193897	0	0	0.0717431	0	0.0501166	0	0	0.030841	0.0211733	0.0277267	0	0	0	0.0187937	0.0166958	0.0165024	0	0.0303927	0.0338967	0.160256	0.0504662	0	0.0202122
KF240808.1.gene1.p01|beta_lactam|TEM_209	TEM_209	beta-lactam	0	0	0	0	0	0	0	0	0	0.0205756	0	0	0	0	0.0403555	0	0	0.0366603	0	0.0994561	0	0	0	0	0	0	0	0	0	0	0	0	0.0277267	0	0	0	0	0	0.0165024	0	0	0.0338967	0	0	0.0871212	0
KF513179.1.gene1.p1|beta_lactam|TEM_211	TEM_211	beta-lactam	0	0	0	0	0	0	0	0	0	0	0	0	0	0.0324398	0	0	0	0	0	0	0	0	0	0	0	0	0.0180795	0	0	0	0	0	0	0	0	0	0	0	0	0	0	0	0	0	0	0
KF663615.1.gene1.p1|beta_lactam|TEM_213	TEM_213	beta-lactam	0.0101253	0	0	0	0	0	0	0.0212704	0	0	0.0197368	0.0262626	0	0	0	0	0.0971251	0.0366603	0	0	0	0	0	0	0	0.0179358	0	0	0	0	0	0	0.0277267	0.0335306	0	0.0780886	0	0	0	0	0	0.0338967	0	0	0	0
KF944358.1.gene1.p01|beta_lactam|TEM_216	TEM_216	beta-lactam	0	0	0	0	0.0712413	0	0	0	0	0	0	0	0	0	0	0	0.0971251	0.0366603	0	0	0.0273407	0	0	0	0.0125291	0.0717431	0	0	0	0	0	0.0423465	0.0277267	0	0	0.0390443	0.0375874	0.0166958	0	0	0	0.0338967	0	0	0	0
Y17583.1.gene1.p01|beta_lactam|TEM_22	TEM_22	beta-lactam	0	0	0	0.0305087	0.0712413	0	0	0.148893	0.0247253	0.0205756	0	0	0	0	0.080711	0	0.145688	0	0.0128993	0.0497281	0.0546814	0.0157343	0	0.0140317	0.0250583	0.0179358	0	0.0501166	0.0436092	0	0	0	0	0	0	0.0390443	0.112762	0.0166958	0	0	0.0303927	0.169483	0.0801282	0.0252331	0	0.00673742
AJ437107.1.gene1.p01|beta_lactam|TEM_30	TEM_30	beta-lactam	0.00506265	0	0	0	0.0237471	0	0	0.0638112	0.0247253	0	0	0	0.0627428	0	0	0	0	0	0	0	0.0273407	0	0.0387794	0	0	0.0179358	0	0	0	0	0.030841	0	0.0277267	0.0335306	0	0	0	0.0166958	0	0	0	0	0.0400641	0	0	0.00673742
GU371926.1.gene94.p01|beta_lactam|TEM_33	TEM_33	beta-lactam	0	0.0174482	0	0	0.0474942	0	0	0.0638112	0	0	0	0	0	0.0324398	0	0	0.0485625	0	0	0	0	0.0314685	0	0.0140317	0	0	0	0	0	0	0	0	0	0.0670611	0	0	0	0.0166958	0	0.0144628	0	0	0	0	0	0
Y10279.1.gene1.p01|beta_lactam|TEM_47	TEM_47	beta-lactam	0	0	0	0.0152544	0	0	0	0	0.0247253	0	0	0	0	0.0324398	0	0	0	0	0	0	0	0	0.0193897	0	0	0	0	0	0	0	0	0	0	0	0	0	0	0.0667832	0	0	0	0	0	0	0.348485	0
AF104442.1.gene1.p01|beta_lactam|TEM_54	TEM_54	beta-lactam	0	0	0	0.0152544	0.118735	0	0.00407312	0.0425408	0.0494505	0.0411512	0	0	0	0	0.080711	0	0.145688	0.0366603	0.00644963	0.0497281	0	0.0157343	0	0	0	0.0179358	0	0.0501166	0.0436092	0	0.030841	0	0	0	0.0627428	0.0390443	0	0	0.0165024	0	0	0.0338967	0.240385	0	0.0871212	0.0134748
DQ286729.1.gene1.p1|beta_lactam|TEM_55	TEM_55	beta-lactam	0.0101253	0.0523447	0	0.0152544	0.0712413	0	0	0.127622	0.0494505	0.0823023	0.00657895	0	0	0.0324398	0.0403555	0	0.485625	0.109981	0	0	0.0273407	0.0314685	0.0387794	0.0140317	0	0.0896788	0	0.0501166	0.0872183	0	0	0	0.138633	0.167653	0	0.0390443	0.0375874	0.0333916	0.0330049	0.0578512	0.0911781	0.10169	0.240385	0	0.0871212	0.0404245
FJ405211.1.gene1.p01|beta_lactam|TEM_57	TEM_57	beta-lactam	0.0101253	0	0	0	0.0474942	0	0	0	0	0	0	0	0	0	0	0	0.0485625	0.0366603	0	0	0.0273407	0	0.0387794	0	0	0	0	0.200466	0	0	0.030841	0	0	0	0	0.0780886	0.0751748	0.0166958	0	0.0289256	0	0	0.0801282	0	0	0
AF047171.1.gene1.p01|beta_lactam|TEM_60	TEM_60	beta-lactam	0.0101253	0	0	0	0	0	0.00407312	0.0212704	0	0.0411512	0	0.0262626	0	0	0	0.0643082	0.0485625	0	0	0.0497281	0	0	0	0	0	0	0	0	0	0	0	0	0	0.0335306	0	0	0	0.0166958	0	0.0144628	0.0303927	0	0.120192	0	0.0871212	0
AF091113.2.gene1.p01|beta_lactam|TEM_67	TEM_67	beta-lactam	0.0101253	0	0	0	0.0712413	0	0	0.0212704	0	0	0.0131579	0	0.125486	0	0.080711	0.0321541	0.0971251	0	0	0	0	0	0.0193897	0.0140317	0.0125291	0.0179358	0	0	0	0	0.030841	0.0423465	0.0277267	0	0	0.0390443	0.0375874	0.0166958	0.0330049	0	0.0303927	0	0	0.0252331	0	0.0471619
AF188199.1.gene1.p01|beta_lactam|TEM_70	TEM_70	beta-lactam	0.00506265	0	0.0667025	0	0.0474942	0	0	0.0425408	0.0494505	0	0.00657895	0.0393939	0.188228	0	0	0.0321541	0.19425	0.0366603	0	0.0497281	0.0273407	0	0	0.0140317	0.0125291	0	0	0.15035	0.0436092	0	0	0	0	0	0.0627428	0.0390443	0.0375874	0	0.0165024	0.0578512	0	0	0.0400641	0	0.174242	0.0134748
AF190694.1.gene1.p01|beta_lactam|TEM_76	TEM_76	beta-lactam	0	0	0	0	0	0	0	0	0	0	0	0.0262626	0	0	0	0	0	0	0	0	0	0	0	0	0	0	0	0	0	0	0	0	0.0277267	0	0	0	0	0	0.0165024	0.0289256	0	0	0.0400641	0	0	0
AF190692.1.gene1.p01|beta_lactam|TEM_79	TEM_79	beta-lactam	0.00506265	0	0	0	0.0237471	0	0	0.148893	0	0	0	0.0131313	0	0	0.0403555	0	0.0485625	0	0	0.0994561	0.0273407	0	0	0	0.0125291	0.0896788	0	0.100233	0	0	0.030841	0	0.0554533	0	0	0.0390443	0	0.0166958	0	0.0144628	0.0303927	0	0.0400641	0	0.0871212	0
AF427129.1.gene1.p01|beta_lactam|TEM_83	TEM_83	beta-lactam	0	0.0523447	0	0.0152544	0.0237471	0	0	0.106352	0.0989011	0	0.00657895	0	0.0627428	0.0324398	0	0	0.242813	0.0733206	0.00644963	0	0	0	0	0.0561269	0	0.0358715	0.0180795	0	0	0	0	0	0.0277267	0.0335306	0.0627428	0.0780886	0.0187937	0	0	0.0289256	0.0303927	0.169483	0	0.0504662	0.261364	0
AF250872.1.gene1.p1|beta_lactam|TEM_87	TEM_87	beta-lactam	0	0	0	0	0	0	0	0	0	0.0205756	0	0	0	0	0	0	0	0	0	0	0	0	0	0	0	0	0	0	0	0	0	0	0	0	0	0	0	0	0	0	0	0	0	0	0	0
AY027590.1.gene1.p1|beta_lactam|TEM_88	TEM_88	beta-lactam	0.0202506	0	0.0166756	0	0.118735	0	0	0	0	0	0	0	0	0	0	0	0	0	0	0	0	0	0	0	0	0	0	0	0	0	0	0	0.0277267	0	0	0	0	0	0	0	0.0303927	0	0	0	0	0
AY039040.1.gene1.p01|beta_lactam|TEM_89	TEM_89	beta-lactam	0	0	0	0	0.122152	0	0	0	0	0	0	0	0	0	0	0	0.14988	0	0.00663523	0	0	0	0	0	0	0	0	0	0	0	0	0	0	0.0344955	0	0	0	0	0	0	0	0	0	0.207674	0	0
AF351241.1.gene1.p01|beta_lactam|TEM_90	TEM_90	beta-lactam	0.0151879	0	0	0	0.0237471	0	0	0	0	0.0617267	0.00657895	0	0	0	0.0403555	0	0	0	0	0	0.0273407	0	0.0193897	0	0	0	0	0.200466	0	0	0.030841	0	0	0	0.125486	0	0	0	0.0165024	0	0.121571	0	0.0801282	0.0252331	0	0
AJ318093.1.gene1.p01|beta_lactam|TEM_93	TEM_93	beta-lactam	0	0	0	0	0	0	0	0.0425408	0	0	0	0.0131313	0	0	0	0	0	0	0	0	0	0	0	0	0	0	0.0180795	0	0	0	0	0	0	0	0	0	0	0	0	0.0144628	0	0	0	0	0	0
AJ308558.1.gene1.p01|beta_lactam|TEM_95	TEM_95	beta-lactam	0.0101253	0.0174482	0	0	0.0712413	0	0	0	0.173077	0.0617267	0.0131579	0	0.125486	0	0	0	0.19425	0	0	0.0497281	0.0546814	0	0	0	0.0250583	0.0179358	0	0	0	0	0.123364	0	0	0	0	0.117133	0.0375874	0.0166958	0.0165024	0.0144628	0	0	0.120192	0.0252331	0.174242	0.00673742
AY092401.1.gene1.p1|beta_lactam|TEM_96	TEM_96	beta-lactam	0	0	0	0	0.0474942	0	0	0.0212704	0.0989011	0	0	0	0	0	0	0	0	0	0	0.0994561	0	0	0	0	0	0	0	0	0	0	0	0	0.0554533	0.0335306	0	0	0	0.0166958	0	0	0	0	0.0400641	0	0	0.00673742
ABV82118|tetracycline|tet32	tet32	tetracycline	0.00679773	0	0	0	0	0	0	0	0	0	0	0	0	0	0	0	0	0	0	0	0	0	0	0	0	0	0	0	0	0	0	0	0	0	0	0	0	0	0	0	0	0	0	0	0	0
ABV82120|tetracycline|tet32	tet32	tetracycline	0.0203932	0	0	0	0	0	0	0	0	0	0	0	0	0	0	0	0	0	0	0	0	0	0	0	0	0	0	0	0	0	0	0	0	0	0	0	0	0	0	0	0	0	0	0	0	0
ZP_00990220|tetracycline|tet34	tet34	tetracycline	0	0	0	0	0	0	0	0.118506	0	0	0	0	0	0	0	0	0	0	0	0	0	0	0	0	0	0	0	0	0.0809885	0	0	0	0	0	0	0	0	0	0	0	0.451548	0	0	0	0	0
YP_001444376|tetracycline|tet34	tet34	tetracycline	0	0	0	0	0	0	0	0	0	0	0	0	0	0	0	0	0	0	0	0	0	0	0	0	0	0	0	0	0	0	0.114552	0	0	0	0	0	0	0	0	0	0	0	0	0	0	0
BAC58936|tetracycline|tet34	tet34	tetracycline	0	0	0	0	0	0	0	0.118506	0	0	0	0	0	0	0	0	0	0	0	0	0	0	0	0	0	0	0	0	0	0	0	0	0	0	0	0	0	0	0	0	0.112887	0	0	0	0	0
YP_002418004|tetracycline|tet34	tet34	tetracycline	0	0	0	0	0	0	0	0	0	0	0	0	0	0	0	0	0	0	0	0	0	0	0	0	0	0	0	0	0	0	0	0	0	0	0	0	0	0	0	0	0.282218	0	0	0	0	0
AF353562.gene.p01|tetracycline|tet35	tet35	tetracycline	0	0	0	0	0	0	0	0.08243	0	0	0	0	0	0	0	0	0	0	0	0	0	0	0	0	0	0	0	0	0	0	0.0478077	0	0	0	0	0	0	0	0	0	0	0	0	0	0	0
AJ514254.gene.p01|tetracycline|tet36	tet36	tetracycline	0.0135742	0	0	0	0	0	0	0	0	0	0	0	0	0	0	0	0	0	0	0	0	0	0	0	0	0	0	0	0	0	0	0	0	0	0	0	0	0	0	0	0	0	0	0	0	0
AY743590.gene.p01|tetracycline|tet39	tet39	tetracycline	0	0	0	0	0	0	0	0	0	0	0	0	0	0	0	0	0	0	0	0	0	0	0	0	0	0	0	0	0	0	0	0	0	0	0	0	0	0	0	0	0	0	0	0	0.12616	0
ACI02010|tetracycline|tet40	tet40	tetracycline	0	0	0	0	0	0	0	0	0	0	0	0	0	0	0	0	0	0	0	0	0	0	0	0	0	0	0	0	0	0	0	0	0	0	0	0	0	0	0	0	0	0	0	0	0.0613711	0
gi|915870017|ref|WP_050918514.1|tetracycline|tetA	tetA	tetracycline	0	0	0	0	0.0170217	0	0.00583916	0.0152464	0	0.0442452	0	0.00941242	0	0	0	0	0	0.105111	0	0	0.0195976	0	0	0	0	0.0385686	0	0	0	0.0199882	0	0	0.0397485	0.0240344	0	0	0	0	0	0	0	0	0	0	0	0
gi|950829279|ref|WP_057523151.1|tetracycline|tetA	tetA	tetracycline	0	0	0	0	0	0	0	0	0	0	0	0	0	0	0	0	0	0	0	0	0	0	0	0	0	0.0123308	0	0	0	0	0	0	0	0	0	0	0	0	0	0	0	0	0	0	0	0
gi|1004696287|gb|AMP47315.1|tetracycline|tetA	tetA	tetracycline	4.6326	6.93083	6.28671	6.18056	492.173	0.226196	0.305937	318.807	22.5179	173.299	2.38999	75.6991	296.083	162.572	173.067	68.0417	639.941	227.384	25.6939	132.813	113.086	67.0227	84.064	24.7979	43.8325	116.932	53.9662	380.919	80.7545	42.7565	123.599	47.6187	164.183	230.832	267.535	247.105	240.871	145.01	82.3206	84.409	280.744	235.335	582.668	4.9569	47.6311	4.5253
gi|497559179|ref|WP_009873363.1|tetracycline|tetA	tetA	tetracycline	0.00365636	0	0.0120435	0	0	0	0	0	0.0178571	0	0	0.0284512	0	0	0	0	0.035073	0	0	0	0	0	0	0	0	0	0	0	0	0	0	0	0	0	0	0	0	0	0.0119184	0	0.0439005	0.0489618	0.0868056	0	0	0
gi|852042875|ref|WP_048267274.1|tetracycline|tetA	tetA	tetracycline	0	0	0	0	0	0.0038979	0	0	0	0	0	0	0	0	0	0	0	0	0	0	0	0	0	0	0	0	0	0	0	0	0	0	0.082818	0	0	0	0	0	0	0	0	0	0	0	0	0
NP_387454|tetracycline|tetA	tetA	tetracycline	0	0.0126015	0	0	0.634575	0	0	0.291877	0	0.237762	0	0.0189675	0.181257	0.164001	0.262311	0.0464448	0.94697	0.291246	0.0326065	0.359147	0.118476	0.0454545	0.0700184	0.010134	0.0271465	0.0777217	0.0261148	0.542929	0.125982	0.0201397	0.0668221	0.0611672	0.240298	0.193732	0.498457	0.169192	0.42077	0.229104	0.119184	0.0731175	0.482906	0.195847	0.665509	0	0	0.0194636
gi|835943791|ref|WP_047706567.1|tetracycline|tetA	tetA	tetracycline	0	0	0	0	0	0	0	0	0.0178571	0	0	0	0	0	0	0	0	0	0	0	0	0	0	0	0	0	0	0	0	0	0	0	0	0	0	0	0	0	0	0	0	0	0	0	0	0
YP_001687825|tetracycline|tetA	tetA	tetracycline	0.31079	0.491459	0.770785	0.528818	0.943287	0.00376994	0.029417	0.568392	1.89286	0.252622	0.209064	0.0284512	0.453143	0.0937149	0.174874	0.0464448	1.26263	0.503061	0.0326065	0.179574	0.0394921	0.0227273	0.0560147	0.0304021	0.0723906	0.168397	0.0522296	0.325758	0.157478	0.0402793	0.155918	0.0917508	0.200248	0.048433	0.135943	0.140993	1.12658	0.56673	0.214532	0.15668	0.373155	0.146886	0.434028	0	0	0
gi|846280845|gb|AKN19377.1|tetracycline|tetA	tetA	tetracycline	0	0	0	0	0	0	0	0.0530138	0.0616247	0.025641	0	0	0	0	0	0	0	0	0	0	0	0	0	0	0	0	0.0225304	0	0	0	0	0	0	0	0	0.0486565	0	0	0	0	0.0189375	0	0.0499274	0	0	0
gi|1004699693|gb|AMP48941.1|tetracycline|tetA	tetA	tetracycline	0	0	0	0	0	0	0	0	0	0	0	0	0	0	0	0	0	0	0	0	0	0	0.0138984	0	0	0	0	0	0	0	0	0	0	0	0	0	0	0	0	0	0	0	0	0	0	0
gi|1004697755|gb|AMP47989.1|tetracycline|tetA	tetA	tetracycline	0	0	0	0	0	0	0	0.0614478	0	0	0	0	0	0	0	0	0	0	0	0	0	0	0	0	0	0	0	0	0	0	0	0	0	0	0	0	0	0	0	0	0	0	0	0	0	0
gi|881010520|ref|WP_048731286.1|tetracycline|tetA	tetA	tetracycline	0	0	0	0	0	0	0	0	0	0	0	0	0	0	0	0	0	0	0	0	0	0	0	0	0	0	0	0	0	0	0	0	0.0200248	0	0	0	0	0	0	0	0	0	0	0	0	0
gi|1004696712|gb|AMP47495.1|tetracycline|tetA	tetA	tetracycline	0	0	0	0	0	0	0	0	0	0	0	0	0	0	0	0	0	0	0	0	0	0	0	0	0	0	0	0	0	0	0	0	0	0	0	0	0	0	0	0	0.0219503	0	0	0	0	0
gi|491533320|ref|WP_005390943.1|tetracycline|tetB	tetB	tetracycline	0	0	0	0	0	0	0	0	0	0	0	0.0124977	0	0	0	0	0	0	0	0	0	0	0	0	0	0	0	0	0	0	0	0	0	0	0	0	0	0	0	0	0	0	0	0	0	0
gi|499592337|ref|WP_011273071.1|tetracycline|tetB	tetB	tetracycline	0	0	0	0	0	0	0	0	0	0	0	0.00624885	0	0	0	0	0	0	0	0	0	0	0	0	0	0	0	0	0	0	0	0	0	0	0	0	0	0	0	0	0	0	0	0	0	0
AAR96043|tetracycline|tetC	tetC	tetracycline	0.285196	0.466256	0.529915	0.440681	1.16625	0.00565491	0.0235336	0.55303	2.03571	0.326923	0.128289	0.132772	0.815657	0.210859	0.320602	0.0232224	1.47306	0.529538	0.00931613	0.0718294	0.0592382	0.0340909	0.126033	0.0405361	0.00904882	0.297933	0.0130574	0.180976	0.157478	0.0402793	0.200466	0.0458754	0.140174	0.169516	0.453143	0.281987	0.556503	0.180871	0.22645	0.0940083	0.504856	0.195847	0.318287	0	0.0629209	0
gi|504109716|ref|WP_014343702.1|tetracycline|tetE	tetE	tetracycline	0	0	0	0	0	0	0	0	0	0	0	0	0	0	0	0	0	0	0	0	0	0	0	0	0	0.0126658	0	0	0	0	0	0	0	0	0	0	0	0	0	0	0	0	0	0	0	0
Y19116.gene.p01|tetracycline|tetE	tetE	tetracycline	0	0	0	0	0	0	0	0	0	0	0	0	0	0	0	0	0	0	0	0	0	0	0	0	0	0.0128885	0	0	0	0	0	0	0	0	0	0	0	0	0	0	0	0	0	0	0	0
AY232670.1.gene2.p01|tetracycline|tetG	tetG	tetracycline	0	0	0	0	0	0.00242353	0	0	0	0	0	0	0	0	0	0	0	0	0	0	0	0	0	0	0	0	0	0	0	0	0	0	0	0	0	0	0	0	0	0	0	0	0	0	0	0
gi|501166982|ref|WP_012210985.1|tetracycline|tetL	tetL	tetracycline	0	0	0	0	0	0	0	0	0	0	0	0	0	0	0	0	0	0	0	0	0	0	0	0	0	0	0	0	0	0	0	0	0	0	0	0	0	0	0	0	0	0	0	0.0342835	0	0
ZP_03984378|tetracycline|tetM	tetM	tetracycline	0	0	0	0	0	0	0	0	0	0	0	0	0	0	0	0	0	0	0	0	0	0	0	0	0	0.00796526	0	0	0	0	0	0	0	0	0	0	0	0	0	0	0	0	0	0	0	0
CAJ00299|tetracycline|tetM	tetM	tetracycline	0	0	0	0	0	0	0	0	0	0	0	0	0	0	0	0	0	0	0	0	0	0	0	0	0	0.00802759	0	0	0	0	0	0	0	0	0	0	0	0	0	0	0	0	0	0	0	0
ABW24731|tetracycline|tetM	tetM	tetracycline	0	0	0	0	0	0	0	0	0	0	0	0	0	0	0	0	0	0	0	0	0	0	0	0	0	0.0240828	0	0	0	0	0	0	0	0	0	0	0	0	0	0	0	0	0	0	0	0
AM180355.1.gene636.p01|tetracycline|tetM	tetM	tetracycline	0	0	0	0	0	0	0	0	0	0	0	0	0	0	0	0	0	0	0	0	0	0	0	0	0	0.0642207	0	0	0	0	0	0	0	0	0	0	0	0	0	0	0	0	0	0	0	0
ZP_04668102|tetracycline|tetO	tetO	tetracycline	0.0135955	0	0	0	0	0	0	0	0	0	0	0	0	0	0	0	0	0	0	0	0	0	0	0	0	0	0	0	0	0	0	0	0	0	0	0	0	0	0	0	0	0	0	0	0	0
Q52360|tetracycline|tetQ	tetQ	tetracycline	0.356897	0	0	0.0136123	0	0	0	0	0	0	0	0	0	0	0	0	0	0.032714	0	0	0	0	0	0	0	0.0320102	0	0	1.16745	0	0.0275211	0	0	0	0	0	0.0167707	0	0	0	0	0	0	0	0	0
Q08425|tetracycline|tetQ	tetQ	tetracycline	0.173931	0	0	0.0136123	0	0	0	0	0	0	0	0	0	0	0	0	0	0	0	0	0	0	0	0	0	0	0	0	0.136202	0	0	0	0	0	0	0	0	0	0	0	0	0	0	0	0	0
Q00937|tetracycline|tetQ	tetQ	tetracycline	0.00451768	0	0	0	0	0	0	0	0	0	0	0	0	0	0	0	0	0	0	0	0	0	0	0	0	0.0720229	0	0	0	0	0	0	0	0	0	0	0	0	0	0	0	0	0	0	0	0
BAD46890|tetracycline|tetQ	tetQ	tetracycline	0.10358	0	0	0	0	0	0	0	0	0	0	0	0	0	0	0	0	0	0	0	0	0	0	0	0	0	0	0	0.512557	0	0	0	0	0	0	0	0.0163623	0	0	0	0	0	0	0	0	0
AAZ79478|tetracycline|tetQ	tetQ	tetracycline	0.0242421	0	0	0	0	0	0	0	0	0	0	0	0	0	0	0	0	0	0	0	0	0	0	0	0	0	0	0	0	0	0	0	0	0	0	0	0	0	0	0	0	0	0	0	0	0
AAB51122|tetracycline|tetQ	tetQ	tetracycline	0.0994092	0	0	0	0	0	0	0	0	0	0	0	0	0	0	0	0	0	0	0	0	0	0	0	0	0.0153123	0	0	0	0	0	0	0	0	0	0	0	0	0	0	0	0	0	0	0	0
ZP_04557016|tetracycline|tetQ	tetQ	tetracycline	0	0	0	0	0	0	0	0	0	0	0	0	0	0	0	0	0	0	0	0	0	0	0	0	0	0.0156153	0	0	0	0	0	0	0	0	0	0	0	0	0	0	0	0	0	0	0	0
ACA42497|tetracycline|tetS	tetS	tetracycline	0	0	0	0	0	0	0	0	0	0	0	0	0	0	0	0	0	0	0	0	0	0	0	0	0	0	0	0	0	0	0	0	0	0	0	0	0	0	0	0	0	0	0	0.0446852	0	0
ZP_04576183|tetracycline|tetW	tetW	tetracycline	0.00679773	0	0	0	0	0	0	0	0	0	0	0	0	0	0	0	0	0	0	0	0	0	0	0	0	0	0	0	0	0	0	0	0	0	0	0	0	0	0	0	0	0	0	0	0	0
gi|168258996|gb|ACA23181.1|tetracycline|tetW	tetW	tetracycline	0.00226591	0	0	0	0	0	0	0	0	0	0	0	0	0	0	0	0	0	0	0	0	0	0	0	0	0	0	0	0	0	0	0	0	0	0	0	0	0	0	0	0	0	0	0	0	0
gi|1039805178|ref|WP_064971494.1|tetracycline|tetX	tetX	tetracycline	0	0	0	0	0	0	0	0	0	0	0	0	0	0	0	0	0	0	0	0	0	0	0	0	0	0	0	0	0	0	0	0	0	0	0	0	0	0	0	0	0	0	0	0.185997	0.128436	0
gi|585350004|ref|WP_024231618.1|multidrug|TolC	TolC	multidrug	0.00293695	0.0708547	0.0290217	0.106193	0.0826572	0	0	0.123394	0.0143437	0	0.0228995	0.0152355	0.145594	0	0	0	0.225378	0.0850698	0.00374157	0	0	0.0182556	0	0	0	0	0	0	0.126493	0	0	0.0122831	0	0	0	0	0.0872211	0.0193712	0	0	0.0352629	0	0	0	0	0.0195426
gi|507086744|ref|WP_016157485.1|multidrug|TolC	TolC	multidrug	0.00590986	0	0	0	0	0	0	0	0	0	0	0	0	0	0	0	0	0	0	0	0	0	0	0	0	0.0104686	0	0	0.178175	0	0	0	0	0	0	0	0.0109694	0	0.00963204	0	0	0	0	0	0	0.334258
gi|724471628|gb|AIY26267.1|multidrug|TolC	TolC	multidrug	0	0	0	0	0	0	0	0	0	0	0	0	0	0	0	0	0	0	0	0	0	0	0	0	0	0	0	0	0	0	0.0201842	0	0	0	0	0	0	0	0	0	0.0198909	0	0	0	0	0
gi|745761480|ref|WP_039060165.1|multidrug|TolC	TolC	multidrug	0	0	0	0	0.0275524	0	0	0	0	0	0	0	0	0	0	0	0	0	0	0	0	0	0	0	0	0	0	0	0.0252986	0	0	0	0	0	0	0	0	0	0	0	0	0	0	0	0	0
gi|556479739|ref|WP_023331319.1|multidrug|TolC	TolC	multidrug	0	0	0	0	0	0	0	0	0	0	0	0	0	0	0	0	0	0	0	0	0	0	0	0	0	0	0	0	0.0507001	0	0	0	0	0	0	0	0	0	0	0	0	0	0	0	0	0.0430811
gi|980509810|ref|WP_059358358.1|multidrug|TolC	TolC	multidrug	0	0	0	0	0	0	0	0	0	0	0	0	0	0	0	0	0	0	0	0	0	0	0	0	0	0	0	0	0	0	0	0	0	0	0	0	0	0	0	0	0	0	0	0	0	0.0195823
gi|851905047|ref|WP_048213240.1|multidrug|TolC	TolC	multidrug	0	0	0	0	0	0	0	0	0	0	0	0	0	0	0	0	0	0	0	0	0	0	0	0	0	0.0104473	0	0	0.203213	0	0	0	0	0	0	0	0.010947	0	0	0	0	0	0	0	0	0.145204
gi|817600850|ref|WP_046594726.1|multidrug|TolC	TolC	multidrug	0	0	0	0	0	0	0	0	0	0	0	0	0	0	0	0	0	0	0	0	0	0	0	0	0	0	0	0	0	0	0	0	0	0	0	0	0	0	0	0	0	0	0	0	0	0.00394049
gi|895905192|ref|WP_049005060.1|multidrug|TolC	TolC	multidrug	0	0	0	0	0	0	0	0	0	0	0	0	0	0	0	0	0	0	0	0	0	0	0	0	0	0	0	0	0	0	0	0	0	0	0	0	0	0	0	0	0	0	0	0	0.0506436	0
gi|917769599|ref|WP_052283603.1|multidrug|TolC	TolC	multidrug	0	0	0	0	0	0	0	0	0	0	0	0	0	0	0	0	0	0	0	0	0	0	0	0	0	0	0	0	0	0	0	0	0	0	0	0	0	0	0	0	0	0	0	0	0.0524561	0.00811327
gi|983380344|ref|WP_060557638.1|multidrug|TolC	TolC	multidrug	0	0	0	0	0	0	0	0	0	0	0	0	0	0	0	0	0	0	0	0	0	0	0	0	0	0	0	0	0.053644	0	0	0	0	0	0	0	0	0	0	0	0	0	0	0	0	0
gi|446657979|ref|WP_000735325.1|multidrug|TolC	TolC	multidrug	0	0	0	0	0	0	0	0	0	0	0	0	0	0	0	0	0	0	0	0	0	0	0	0	0	0	0	0	0	0	0.0402763	0	0	0	0	0	0	0	0	0	0	0	0	0	0	0
gi|696362228|ref|WP_032937374.1|multidrug|TolC	TolC	multidrug	0	0	0	0	0	0	0	0	0	0	0	0	0	0	0	0	0	0	0	0	0	0	0	0	0	0.0103839	0	0	0	0	0	0	0	0	0	0	0	0	0	0	0	0	0	0	0	0.101416
CAR61098|multidrug|TolC	TolC	multidrug	0	0	0	0	0	0	0	0	0	0	0	0	0	0	0	0	0	0	0	0	0	0	0	0	0	0	0	0	0	0	0	0	0	0	0	0	0	0	0	0	0	0	0	0	0.0507468	0.0274711
gi|780039761|ref|WP_045447624.1|multidrug|TolC	TolC	multidrug	0	0	0	0	0	0	0	0	0	0	0	0	0	0	0	0	0	0	0	0	0	0	0	0	0	0	0	0	0	0	0	0	0	0	0	0	0	0	0	0	0	0	0	0	0	0.00780122
gi|545470455|ref|WP_021706937.1|multidrug|TolC	TolC	multidrug	0	0	0	0	0.0152622	0	0	0	0	0	0	0	0	0	0	0	0	0	0	0	0	0	0	0	0	0	0	0	0	0	0.0198214	0	0	0	0	0	0	0	0	0	0	0	0	0	0	0
gi|1033059173|ref|WP_064370388.1|multidrug|TolC	TolC	multidrug	0	0	0	0	0	0	0	0	0	0	0	0	0	0	0	0	0	0	0	0	0	0	0	0	0	0	0	0	0	0	0	0	0	0	0	0	0	0	0	0	0	0	0	0	0	0.0119932
gi|817124242|ref|WP_046496884.1|multidrug|TolC	TolC	multidrug	0	0	0	0	0	0	0	0	0	0	0	0	0	0	0	0	0	0	0	0	0	0	0	0	0	0	0	0	0	0	0	0	0	0	0	0	0	0	0	0	0	0	0	0	0.0505409	0.0547193
gi|740848669|ref|WP_038633922.1|multidrug|TolC	TolC	multidrug	0.00590986	0	0	0	0	0	0	0	0	0	0	0	0	0	0	0	0	0	0	0	0	0	0	0	0	0	0	0	0	0	0	0	0	0	0	0	0	0	0	0	0	0	0	0	0	0.0196623
gi|1033087510|ref|WP_064397096.1|multidrug|TolC	TolC	multidrug	0	0	0	0	0	0	0	0	0	0	0	0	0	0	0	0	0	0	0	0	0	0	0	0	0	0	0	0	0	0	0	0	0	0	0	0	0	0	0	0	0	0	0	0	0	0.0118944
gi|851970138|ref|WP_048236776.1|multidrug|TolC	TolC	multidrug	0	0	0	0	0	0	0	0	0	0	0	0	0	0	0	0	0	0	0	0	0	0	0	0	0	0.0104686	0	0	0.127268	0	0	0	0	0	0	0	0	0	0	0	0	0	0	0	0	0.165163
gi|1005722588|ref|WP_061707191.1|multidrug|TolC	TolC	multidrug	0	0	0	0	0	0	0	0	0	0	0	0	0	0	0	0	0	0	0	0	0	0	0	0	0	0	0	0	0	0	0	0	0	0	0	0	0	0	0	0	0	0	0	0	0	0.00387706
gi|692980008|ref|WP_032170178.1|multidrug|TolC	TolC	multidrug	0	0	0	0	0	0	0	0	0	0	0	0	0	0	0	0	0	0	0	0	0	0	0	0	0	0	0	0	0	0	0	0	0	0	0	0	0	0	0	0	0	0	0	0	0	0.00390852
BAB37346|multidrug|TolC	TolC	multidrug	0	0	0.0192696	0	0.0137205	0	0	0	0	0	0	0.00758698	0	0	0	0	0	0	0	0	0	0	0	0	0	0	0	0	0	0	0	0	0	0	0	0	0	0	0	0	0	0	0	0	0	0
gi|489114736|ref|WP_003024587.1|multidrug|TolC	TolC	multidrug	0	0	0	0	0	0	0	0	0	0	0	0	0	0	0	0	0	0	0	0	0	0	0	0	0	0	0	0	0.0254535	0	0	0	0	0	0	0	0	0	0	0	0	0	0	0	0	0.0471894
gi|489934832|ref|WP_003838141.1|multidrug|TolC	TolC	multidrug	0	0	0	0	0	0	0	0	0	0	0	0	0	0	0	0	0	0	0	0	0	0	0	0	0	0	0	0	0.050907	0	0	0	0	0	0	0	0	0	0	0	0	0	0	0	0	0.0117974
gi|764394645|ref|WP_044347915.1|multidrug|TolC	TolC	multidrug	0	0	0	0	0	0	0	0	0	0	0	0	0	0	0	0	0	0	0	0	0	0	0	0	0	0	0	0	0	0	0	0	0	0	0	0	0	0	0	0	0	0	0	0	0.0508503	0
YP_002847888|multidrug|TolC	TolC	multidrug	0	0	0	0	0	0	0	0	0	0	0	0	0	0	0	0	0	0	0	0	0	0	0	0	0	0	0	0	0	0	0	0	0	0	0	0	0	0	0	0	0	0	0	0	0	0.0699278
YP_001455919|multidrug|TolC	TolC	multidrug	0	0	0	0	0	0	0	0	0	0	0	0	0	0	0	0	0	0	0	0	0	0	0	0	0	0	0	0	0	0	0	0	0	0	0	0	0	0	0	0	0	0	0	0	0	0.015762
gi|992042383|ref|WP_061019066.1|multidrug|TolC	TolC	multidrug	0	0	0	0.0400252	0	0	0	0	0	0	0.0086311	0	0	0	0	0	0	0	0	0	0	0	0	0	0	0	0	0	0	0	0	0	0.0363753	0	0	0	0	0	0	0	0.299047	0	0	0	0	0
gi|493932882|ref|WP_006877374.1|multidrug|TolC	TolC	multidrug	0	0	0	0	0	0	0	0.0279052	0	0	0	0	0	0	0	0	0	0	0	0	0	0	0	0	0	0	0	0	0	0	0	0	0.0181877	0	0	0	0	0	0	0	0.0199365	0	0	0	0	0
gi|851911870|ref|WP_048215532.1|multidrug|TolC	TolC	multidrug	0	0	0	0	0	0	0	0	0	0	0	0	0	0	0	0	0	0	0	0	0	0	0	0	0	0	0	0	0.050907	0	0	0	0	0	0	0	0	0	0	0	0	0	0	0	0	0.0157298
gi|516511311|ref|WP_017899749.1|multidrug|TolC	TolC	multidrug	0	0	0	0	0	0	0	0	0	0	0	0	0	0	0	0	0	0	0	0	0	0	0	0	0	0	0	0	0	0	0	0	0	0	0	0	0	0	0	0	0	0	0	0	0	0.00396482
gi|920272762|ref|WP_052974824.1|multidrug|TolC	TolC	multidrug	0.00293695	0	0	0.0619457	0.0137762	0	0	0	0.200811	0	0.00763318	0	0	0	0	0	0.0563444	0	0	0	0	0	0	0	0	0.0208099	0	0	0	0	0	0	0	0	0	0	0	0	0	0	0	0	0	0	0	0.097713
gi|26110020|gb|AAN82225.1|AE016766_313|multidrug|TolC	TolC	multidrug	0	0.00986205	0	0	0.0671113	0	0	0	0	0	0.00743707	0.00742205	0	0	0	0	0	0.020721	0	0	0	0	0	0	0	0	0	0	0.0492973	0	0	0	0	0	0	0	0	0	0	0	0	0	0	0	0	0.190405
gi|559234117|ref|WP_023582764.1|multidrug|TolC	TolC	multidrug	0	0	0	0	0	0	0	0	0	0	0	0	0	0	0	0	0	0	0	0	0	0	0	0	0	0	0	0	0	0	0	0	0	0	0	0	0	0	0.0202998	0	0	0	0	0	0	0
gi|797195853|ref|WP_045856850.1|multidrug|TolC	TolC	multidrug	0	0	0	0	0	0	0	0	0	0	0	0	0	0	0	0	0	0.0427953	0	0	0	0	0	0	0	0	0	0	0.0254535	0	0	0	0	0	0	0	0	0	0	0	0	0	0	0	0	0.0353921
CAC35726|multidrug|TolC	TolC	multidrug	0	0	0	0	0	0	0	0	0	0	0	0	0	0	0	0	0	0	0	0	0	0	0	0	0	0	0	0	0	0	0	0	0	0	0	0	0	0	0	0	0	0	0	0	0	0.00396482
gi|503837792|ref|WP_014071786.1|multidrug|TolC	TolC	multidrug	0	0	0	0	0	0	0	0	0	0	0	0	0	0	0	0	0	0	0	0	0	0	0	0	0	0	0	0	0	0	0	0	0	0	0	0	0	0	0	0	0	0	0	0	0	0.00394857
gi|515990697|ref|WP_017421280.1|multidrug|TolC	TolC	multidrug	0	0	0	0	0	0	0	0	0	0	0	0	0	0	0	0	0	0	0	0	0	0	0	0	0	0	0	0	0	0	0.0199559	0	0	0	0	0	0	0	0	0	0	0	0	0	0	0
gi|739062736|ref|WP_036934147.1|multidrug|TolC	TolC	multidrug	0	0	0	0	0	0	0	0	0	0	0	0	0	0	0	0	0	0	0	0	0	0	0	0	0	0	0	0	0	0	0	0	0	0	0	0	0	0	0.0101937	0	0	0	0	0	0	0
gi|941039122|ref|WP_055051514.1|multidrug|TolC	TolC	multidrug	0	0	0	0	0	0	0	0	0	0	0	0	0	0	0	0	0	0	0	0	0	0	0	0	0	0	0	0	0	0	0	0	0	0	0	0	0	0	0	0	0.0198455	0	0	0	0	0
gi|515606494|ref|WP_017039094.1|multidrug|TolC	TolC	multidrug	0	0	0	0	0	0	0	0	0	0	0	0	0	0	0	0	0	0	0	0	0	0	0	0	0	0	0	0	0	0	0.0202305	0	0	0	0	0	0	0	0	0	0	0	0	0	0	0
CP004022.1.gene2485.p01|multidrug|TolC	TolC	multidrug	0	0	0	0	0	0	0	0	0	0	0	0	0	0	0	0	0	0	0	0	0	0	0	0	0	0	0	0	0	0	0	0	0	0	0	0	0	0	0.0100206	0	0	0	0	0	0	0
gi|693185028|ref|WP_032310966.1|multidrug|TolC	TolC	multidrug	0	0	0	0	0	0	0	0	0	0	0	0	0	0	0	0	0	0	0	0	0	0	0	0	0	0	0	0	0	0	0	0	0	0	0	0	0	0	0	0.0251706	0	0	0	0	0	0
gi|971852285|ref|WP_058921193.1|vancomycin|vanR	vanR	vancomycin	0	0	0	0	0	0	0	0	0	0	0	0	0	0	0	0	0	0	0	0	0	0	0	0	0	0	0	0	0	0	0	0	0	0	0	0	0	0	0.0204316	0	0	0	0	0	0	0
AY082011.1.gene2.p1|vancomycin|vanS	vanS	vancomycin	0	0	0.0355913	0	0	0	0	0	0	0	0	0	0	0	0	0	0	0	0	0	0	0	0	0	0	0	0	0	0	0	0	0	0	0	0	0	0	0	0	0	0	0	0	0	0	0

## Sheet: Table S3
Table S3. Results of PCR-based measurement on ARG occurrence in individual specimens
1: successfully amplified genes; 0: no amplification.
Specimens	Libraries	Habitats	Tissue type	aadA	aph(3')_I	bacA	ksgA	ermF	macA	mefA	acrB	emrB	mdtG	mexE	arnA	qnrB	tetA	tetC	tetQ	rosA	rosB	sul1	sul2	Total occurrence
TSY_1C	XMTSYC	Marine	Gut	0	0	0	0	0	0	0	0	0	0	0	0	0	0	0	0	0	0	0	0	0
TSY_2C	XMTSYC	Marine	Gut	0	0	0	0	0	0	0	0	0	0	0	0	0	1	0	0	0	0	0	0	1
TSY_3C	XMTSYC	Marine	Gut	0	0	0	0	0	0	0	0	0	0	0	0	0	0	1	0	0	0	0	0	1
TSY_4C	XMTSYC	Marine	Gut	0	0	0	0	0	0	0	0	0	0	0	0	0	0	0	0	0	0	0	0	0
TSY_5C	XMTSYC	Marine	Gut	0	0	0	0	0	0	0	0	0	0	0	0	0	0	0	0	0	0	0	0	0
TSY_6C	XMTSYC	Marine	Gut	0	0	0	0	0	0	0	0	0	0	0	0	0	0	0	0	0	0	0	0	0
TSY_7C	XMTSYC	Marine	Gut	0	0	0	0	0	0	0	0	0	0	0	0	0	0	0	0	0	1	0	0	1
TSY_8C	XMTSYC	Marine	Gut	0	0	0	0	0	0	0	0	0	0	0	0	0	1	0	0	0	0	0	0	1
TSY_9C	XMTSYC	Marine	Gut	0	0	0	0	0	0	0	0	0	0	0	0	0	0	0	0	0	0	0	0	0
TSY_1G	XMTSYG	Marine	Liver	0	0	0	1	1	0	0	0	0	0	0	0	0	1	0	0	0	0	0	0	3
TSY_2G	XMTSYG	Marine	Liver	0	0	0	0	0	0	0	0	0	0	0	0	0	0	0	0	0	0	0	0	0
TSY_3G	XMTSYG	Marine	Liver	0	0	0	0	0	0	0	0	0	0	0	0	0	0	0	0	0	0	0	0	0
TSY_4G	XMTSYG	Marine	Liver	0	0	1	0	0	0	0	0	0	0	0	0	0	1	0	0	0	0	0	0	2
TSY_5G	XMTSYG	Marine	Liver	0	0	0	0	0	0	0	0	0	0	0	0	0	0	0	0	0	0	0	0	0
TSY_6G	XMTSYG	Marine	Liver	0	0	0	0	0	0	0	0	0	0	0	0	0	0	0	0	0	0	0	0	0
TSY_7G	XMTSYG	Marine	Liver	0	0	0	0	0	0	0	0	0	0	0	0	0	0	0	0	0	0	0	0	0
TSY_8G	XMTSYG	Marine	Liver	0	1	0	0	0	0	0	0	0	0	0	0	0	0	0	0	0	0	0	0	1
TSY_9G	XMTSYG	Marine	Liver	0	0	0	0	0	0	0	0	0	0	0	0	0	0	0	0	0	0	0	0	0
TSY_1S	XMTSYS	Marine	Gill	0	0	0	0	0	0	0	0	0	0	0	0	0	1	0	0	0	0	0	0	1
TSY_2S	XMTSYS	Marine	Gill	0	0	0	0	0	0	0	0	0	0	0	1	0	1	0	0	0	0	0	0	2
TSY_3S	XMTSYS	Marine	Gill	0	0	0	0	0	0	0	0	0	0	0	0	0	1	0	0	0	0	0	0	1
TSY_4S	XMTSYS	Marine	Gill	0	0	0	0	0	0	0	0	0	0	0	0	0	0	0	0	0	0	0	0	0
TSY_5S	XMTSYS	Marine	Gill	0	0	0	0	0	0	0	0	0	0	0	0	0	1	0	0	0	0	0	0	1
TSY_6S	XMTSYS	Marine	Gill	0	0	0	0	0	0	0	0	0	0	0	0	0	0	0	0	0	1	0	0	1
TSY_7S	XMTSYS	Marine	Gill	0	0	0	0	0	0	0	0	0	0	0	0	0	0	0	0	0	0	0	0	0
TSY_8S	XMTSYS	Marine	Gill	0	0	0	0	1	0	0	0	0	0	0	0	0	0	0	0	0	0	0	0	1
TSY_9S	XMTSYS	Marine	Gill	0	0	0	0	1	0	0	0	0	0	0	0	0	0	0	0	0	0	0	0	1
LQMMT_1S	LQMMTII	Marine	Gill	0	0	0	0	0	0	0	1	0	0	0	0	0	0	0	0	0	0	0	0	1
LQMMT_2S	LQMMTII	Marine	Gill	0	0	0	0	0	0	0	0	0	0	0	0	0	0	0	0	0	0	0	0	0
LQMMT_3S	LQMMTII	Marine	Gill	0	0	0	0	0	0	0	0	0	0	0	0	0	0	0	0	0	0	0	0	0
LQMMT_4S	LQMMTII	Marine	Gill	0	0	0	0	1	0	0	0	0	0	0	0	0	0	0	0	0	0	0	0	1
LQMMT_5S	LQMMTII	Marine	Gill	0	0	0	0	0	0	0	0	0	0	0	0	0	0	0	0	0	0	0	0	0
LQMMT_6S	LQMMTII	Marine	Gill	0	0	0	0	0	0	0	0	0	0	0	0	0	0	0	0	0	0	0	0	0
LQMMT_7S	LQMMTII	Marine	Gill	0	0	0	0	0	0	0	0	0	0	0	0	0	1	0	0	0	0	0	0	1
LQMMT_8S	LQMMTII	Marine	Gill	0	0	0	0	0	0	0	0	0	0	0	0	0	1	0	0	0	0	1	0	2
LQMMT_9S	LQMMTII	Marine	Gill	0	0	0	0	0	0	0	0	0	0	0	0	0	0	0	0	0	0	0	0	0
LQMMT_10S	LQMMTII	Marine	Gill	0	0	0	0	0	0	0	0	0	0	0	0	0	0	0	0	0	0	0	0	0
LQMMT_11S	LQMMTII	Marine	Gill	0	0	0	0	0	0	0	0	0	0	0	0	0	0	0	0	0	0	0	0	0
LQMMT_12S	LQMMTII	Marine	Gill	0	0	0	0	0	0	0	0	0	0	0	0	0	0	0	0	0	0	0	0	0
LQMMT_13S	LQMMTII	Marine	Gill	0	0	0	0	0	0	0	0	0	0	0	0	0	0	0	0	0	0	0	0	0
LQMMT_14S	LQMMTII	Marine	Gill	0	0	0	0	0	0	0	0	0	0	0	0	0	0	0	0	0	0	0	0	0
LQMMT_15S	LQMMTII	Marine	Gill	0	0	0	0	0	0	0	0	0	0	0	0	0	0	0	0	0	0	0	0	0
LQMMT_16S	LQMMTII	Marine	Gill	0	0	0	0	0	0	0	0	0	0	0	0	0	0	0	0	0	0	0	0	0
LQMMT_17S	LQMMTII	Marine	Gill	0	0	0	0	0	0	0	0	0	0	0	0	0	1	0	0	0	0	0	0	1
LQMMT_18S	LQMMTII	Marine	Gill	0	0	0	0	0	0	0	0	0	0	0	0	0	1	0	0	0	0	0	0	1
LQMMT_19S	LQMMTII	Marine	Gill	0	1	0	0	0	0	0	0	0	0	0	1	0	0	0	0	0	0	0	0	2
RBCS_1C	RBCSC	Marine	Gut	0	1	0	0	0	0	0	0	0	0	0	0	0	0	0	0	0	0	0	0	1
RBCS_2C	RBCSC	Marine	Gut	0	0	0	0	0	0	0	0	0	1	0	0	0	0	0	0	0	0	0	0	1
RBCS_3C	RBCSC	Marine	Gut	0	0	0	0	0	0	0	0	0	0	0	0	0	0	0	0	0	0	0	0	0
RBCS_4C	RBCSC	Marine	Gut	0	0	0	0	0	0	0	0	0	0	0	0	0	0	0	0	0	0	0	1	1
RBCS_1G	RBCSG	Marine	Liver	0	0	0	0	0	0	0	0	0	1	0	0	0	0	0	0	0	0	0	0	1
RBCS_2G	RBCSG	Marine	Liver	0	0	0	0	0	0	0	0	0	0	1	0	0	0	0	0	0	0	0	1	2
RBCS_3G	RBCSG	Marine	Liver	0	0	0	0	0	0	0	0	0	0	0	0	0	1	0	0	0	0	0	1	2
RBCS_4G	RBCSG	Marine	Liver	1	0	0	0	0	0	0	0	0	0	0	0	0	0	0	0	0	1	0	1	3
RBCS_1S	RBCSS	Marine	Gill	0	0	0	0	0	0	0	0	0	0	0	0	0	0	0	0	0	0	0	0	0
RBCS_2S	RBCSS	Marine	Gill	0	0	0	0	0	0	0	0	0	0	1	0	0	0	0	0	0	0	0	0	1
RBCS_3S	RBCSS	Marine	Gill	0	0	0	0	0	0	0	0	0	0	0	0	0	0	0	0	0	0	0	0	0
RBCS_4S	RBCSS	Marine	Gill	1	0	0	0	0	0	0	0	0	0	0	0	0	0	0	0	0	0	0	0	1
MC_1	FZFYC	Freshwater	Gut	0	0	0	0	0	0	0	0	0	0	0	0	0	0	0	0	0	0	0	0	0
MC_2	FZFYC	Freshwater	Gut	0	0	0	0	0	0	0	0	0	0	0	0	0	0	0	0	0	0	0	0	0
MC_3	FZFYC	Freshwater	Gut	0	0	0	0	0	0	0	0	0	0	0	0	0	1	0	0	0	0	0	0	1
MC_4	FZFYC	Freshwater	Gut	0	0	0	0	0	0	0	0	0	0	0	0	0	0	0	0	0	0	0	0	0
MC_5	FZFYC	Freshwater	Gut	0	0	0	0	0	0	0	0	0	0	0	0	0	0	0	0	0	0	0	0	0
MC_6	FZFYC	Freshwater	Gut	0	0	0	0	0	0	0	0	0	0	0	0	0	1	0	0	0	0	0	0	1
MC_7	FZFYC	Freshwater	Gut	0	0	0	0	0	0	0	0	0	0	0	0	0	0	0	0	0	0	0	0	0
MC_8	FZFYC	Freshwater	Gut	0	0	0	0	0	0	0	0	0	0	0	0	0	0	0	0	0	0	0	0	0
MC_9	FZFYC	Freshwater	Gut	0	0	0	0	0	0	1	0	0	0	0	0	0	1	0	0	0	0	0	0	2
MC_10	FZFYC	Freshwater	Gut	0	0	0	0	0	0	0	0	0	0	0	0	0	1	0	0	0	0	0	0	1
MC_11	FZFYC	Freshwater	Gut	0	0	0	0	0	0	0	0	0	0	0	0	0	0	0	0	0	0	0	0	0
MC_12	FZFYC	Freshwater	Gut	0	0	0	0	0	0	0	0	0	0	0	0	0	1	0	0	0	0	0	0	1
MF_1	FZFYF	Freshwater	Lung	0	0	0	0	0	0	0	0	0	0	0	1	0	1	0	0	0	0	0	0	2
MF_2	FZFYF	Freshwater	Lung	0	0	0	0	0	0	0	0	0	0	0	0	0	1	0	0	0	0	0	0	1
MF_3	FZFYF	Freshwater	Lung	0	0	0	0	0	0	0	0	0	0	0	0	0	1	0	0	0	0	1	0	2
MF_4	FZFYF	Freshwater	Lung	0	0	0	0	0	0	0	0	0	0	1	0	0	1	0	0	0	0	0	0	2
MF_5	FZFYF	Freshwater	Lung	0	0	0	0	0	0	0	0	0	0	0	0	0	0	0	0	0	0	0	0	0
MF_6	FZFYF	Freshwater	Lung	0	0	0	0	0	0	0	0	0	0	0	0	0	1	0	0	0	0	0	0	1
MF_7	FZFYF	Freshwater	Lung	0	0	0	0	0	0	0	0	0	0	0	0	0	1	0	0	0	0	0	0	1
MF_8	FZFYF	Freshwater	Lung	0	0	0	0	0	0	0	0	0	0	0	0	0	0	0	0	0	0	0	0	0
MF_9	FZFYF	Freshwater	Lung	0	0	0	0	0	0	0	0	0	0	1	0	0	1	0	0	0	0	0	0	2
MF_10	FZFYF	Freshwater	Lung	0	0	0	0	0	0	0	0	0	0	0	0	0	0	0	0	0	0	0	0	0
MF_11	FZFYF	Freshwater	Lung	0	0	0	0	0	0	0	0	0	0	0	0	0	0	0	0	0	0	0	0	0
MF_12	FZFYF	Freshwater	Lung	0	0	0	0	0	0	0	0	0	0	1	0	0	0	0	0	0	0	0	1	2
MG_1	FZFYG	Freshwater	Liver	0	0	0	0	0	0	0	0	0	0	1	0	0	0	0	0	0	0	0	0	1
MG_2	FZFYG	Freshwater	Liver	0	0	0	0	0	0	0	0	0	0	0	0	0	1	0	0	0	0	0	0	1
MG_3	FZFYG	Freshwater	Liver	0	0	0	0	0	0	0	0	0	0	0	0	0	1	0	0	0	0	0	0	1
MG_4	FZFYG	Freshwater	Liver	0	0	0	0	0	0	0	0	0	0	0	0	0	0	0	0	0	0	0	0	0
MG_5	FZFYG	Freshwater	Liver	0	0	0	0	0	0	0	0	0	0	0	0	0	0	0	0	0	0	0	0	0
MG_6	FZFYG	Freshwater	Liver	0	0	0	0	1	1	0	1	0	0	1	0	0	1	0	1	0	0	0	1	7
MG_7	FZFYG	Freshwater	Liver	0	0	0	0	0	0	0	0	0	0	0	0	0	0	0	0	0	0	0	0	0
MG_8	FZFYG	Freshwater	Liver	0	0	0	0	0	0	0	0	0	0	0	0	0	0	0	0	0	0	0	0	0
MG_9	FZFYG	Freshwater	Liver	0	0	0	0	0	0	0	0	0	0	1	0	0	0	0	0	0	0	0	0	1
MG_10	FZFYG	Freshwater	Liver	0	0	0	0	0	0	0	0	0	0	0	0	0	0	0	0	0	0	0	0	0
MG_11	FZFYG	Freshwater	Liver	0	0	0	0	0	0	0	0	0	0	0	0	0	0	0	0	0	0	0	0	0
MG_12	FZFYG	Freshwater	Liver	0	0	0	0	0	0	0	0	0	0	0	0	0	0	0	0	0	0	0	0	0
MS_1	FZFYS	Freshwater	Gill	0	0	0	0	0	0	0	0	1	0	0	0	0	0	0	0	0	0	0	0	1
MS_2	FZFYS	Freshwater	Gill	0	0	0	0	0	0	0	0	1	0	0	0	0	0	1	0	0	0	1	0	3
MS_3	FZFYS	Freshwater	Gill	0	0	1	0	0	0	0	0	1	0	0	0	0	1	1	0	0	0	0	0	4
MS_4	FZFYS	Freshwater	Gill	0	0	0	0	0	0	0	0	1	0	0	0	0	0	1	0	0	0	0	0	2
MS_5	FZFYS	Freshwater	Gill	0	0	0	0	0	0	0	0	1	0	0	0	0	1	1	0	0	0	1	0	4
MS_6	FZFYS	Freshwater	Gill	1	0	0	0	0	0	0	0	1	0	0	0	0	1	1	1	0	0	1	0	6
MS_7	FZFYS	Freshwater	Gill	1	0	0	0	0	0	0	0	1	0	0	0	0	0	0	0	0	0	0	0	2
MS_8	FZFYS	Freshwater	Gill	1	0	0	0	0	0	0	0	1	0	1	1	0	1	1	0	0	0	0	0	6
MS_9	FZFYS	Freshwater	Gill	0	0	0	0	0	0	0	0	1	0	0	0	0	1	0	0	0	0	1	0	3
MS_10	FZFYS	Freshwater	Gill	1	0	0	0	0	0	0	1	1	0	0	1	0	1	1	1	0	0	1	0	8
MS_11	FZFYS	Freshwater	Gill	0	0	0	0	0	0	0	0	1	0	1	0	0	0	0	0	0	0	0	0	2
MS_12	FZFYS	Freshwater	Gill	1	0	0	0	0	0	0	1	1	0	0	0	1	0	0	0	0	0	1	0	5
GDSW_1C	GDSWC	Amphibious	Gut	1	1	1	1	1	0	1	1	0	0	1	0	1	1	1	1	0	1	1	0	14
GDSW_2C	GDSWC	Amphibious	Gut	1	1	1	1	1	0	0	1	0	0	1	0	1	1	0	1	0	1	1	0	12
GDSW_3C	GDSWC	Amphibious	Gut	1	1	1	1	0	0	1	1	0	0	1	0	1	1	1	1	0	1	1	0	13
GDSW_4C	GDSWC	Amphibious	Gut	1	1	1	1	0	0	1	1	0	1	1	0	1	1	1	1	0	1	1	0	14
GDSW_5C	GDSWC	Amphibious	Gut	1	1	1	0	0	0	1	1	0	0	1	1	0	1	0	1	0	1	0	0	10
GDSW_6C	GDSWC	Amphibious	Gut	1	1	1	1	1	1	1	1	0	0	0	1	1	1	1	1	0	1	1	0	15
GDSW_7C	GDSWC	Amphibious	Gut	1	1	1	1	0	0	1	1	0	0	1	0	1	1	1	1	0	1	1	0	13
GDSW_8C	GDSWC	Amphibious	Gut	1	0	1	1	1	0	1	1	0	0	1	0	1	1	1	1	0	1	1	0	13
GDSW_9C	GDSWC	Amphibious	Gut	1	1	1	1	1	0	1	1	0	0	1	0	1	1	1	1	0	1	1	0	14
GDSW_1F	GDSWF	Amphibious	Lung	0	0	0	0	0	0	0	0	0	0	0	0	0	0	0	0	0	0	0	0	0
GDSW_2F	GDSWF	Amphibious	Lung	0	0	0	0	0	0	0	0	0	0	1	1	0	0	0	0	0	0	1	0	3
GDSW_3F	GDSWF	Amphibious	Lung	0	0	0	0	0	0	0	0	0	0	0	0	0	0	0	0	0	0	0	0	0
GDSW_4F	GDSWF	Amphibious	Lung	0	0	0	0	0	0	0	0	0	0	0	0	0	0	0	1	0	0	1	0	2
GDSW_5F	GDSWF	Amphibious	Lung	0	0	1	0	0	0	1	0	0	0	0	0	0	0	1	0	0	0	1	0	4
GDSW_6F	GDSWF	Amphibious	Lung	0	0	0	0	0	0	0	1	0	0	0	0	0	0	0	0	0	0	1	0	2
GDSW_7F	GDSWF	Amphibious	Lung	0	0	0	0	0	0	0	0	0	0	1	0	0	1	0	0	0	0	0	0	2
GDSW_8F	GDSWF	Amphibious	Lung	0	0	0	0	0	0	0	0	0	0	0	0	0	1	0	0	0	0	0	0	1
GDSW_9F	GDSWF	Amphibious	Lung	0	0	0	0	1	0	0	0	0	0	0	0	0	1	0	0	0	0	0	0	2
GDSW_1G	GDSWG	Amphibious	Liver	1	0	0	0	1	0	0	1	0	0	0	0	0	1	1	0	0	0	1	0	6
GDSW_2G	GDSWG	Amphibious	Liver	0	0	0	0	1	0	0	0	0	0	0	0	0	1	1	1	0	0	0	0	4
GDSW_3G	GDSWG	Amphibious	Liver	1	0	1	0	0	0	0	1	0	0	0	0	0	1	0	0	0	1	0	0	5
GDSW_4G	GDSWG	Amphibious	Liver	1	0	1	0	0	0	0	0	0	0	1	0	0	1	1	1	0	0	1	0	7
GDSW_5G	GDSWG	Amphibious	Liver	0	0	1	0	0	0	0	0	0	0	0	0	0	1	0	0	0	1	1	0	4
GDSW_6G	GDSWG	Amphibious	Liver	0	0	0	0	0	0	0	0	0	0	0	0	0	0	0	0	0	1	0	0	1
GDSW_7G	GDSWG	Amphibious	Liver	0	0	0	0	0	0	0	0	0	0	0	0	0	0	0	0	0	0	1	0	1
GDSW_8G	GDSWG	Amphibious	Liver	0	0	0	0	0	0	0	0	0	0	0	0	0	0	0	0	0	0	1	0	1
GDSW_9G	GDSWG	Amphibious	Liver	0	0	0	0	0	0	0	0	0	0	0	0	0	1	0	0	0	0	0	0	1
GXSX_1C	GXSXC	Terrestrial	Gut	1	0	1	1	1	0	0	1	1	0	1	0	1	0	0	1	0	1	1	0	11
GXSX_2C	GXSXC	Terrestrial	Gut	0	0	1	1	0	0	0	1	1	0	0	0	0	1	0	1	0	0	0	0	6
GXSX_3C	GXSXC	Terrestrial	Gut	0	0	1	1	1	0	0	1	0	0	0	0	0	0	0	1	0	1	0	1	7
GXSX_4C	GXSXC	Terrestrial	Gut	0	0	1	1	1	0	1	1	0	0	1	0	1	0	0	1	0	1	0	1	10
GXSX_5C	GXSXC	Terrestrial	Gut	1	0	1	1	1	1	0	1	0	0	1	0	1	0	0	1	0	1	0	1	11
GXSX_2F	GXSXF	Terrestrial	Lung	0	0	0	0	1	0	0	0	0	0	1	0	0	0	0	0	0	0	0	0	2
GXSX_3F	GXSXF	Terrestrial	Lung	0	0	0	0	0	0	0	0	0	0	0	0	0	0	0	0	0	0	0	0	0
GXSX_4F	GXSXF	Terrestrial	Lung	0	0	0	0	0	0	0	0	0	0	0	0	0	0	0	0	0	0	0	0	0
GXSX_5F	GXSXF	Terrestrial	Lung	0	0	0	0	1	0	1	1	0	0	0	0	0	0	0	1	0	0	0	0	4
GXSX_1G	GXSXG	Terrestrial	Liver	0	0	0	0	0	0	0	0	0	0	0	0	0	1	0	1	0	0	0	0	2
GXSX_2G	GXSXG	Terrestrial	Liver	0	0	0	0	0	0	0	0	0	0	0	0	0	1	0	1	0	0	0	0	2
GXSX_3G	GXSXG	Terrestrial	Liver	0	0	0	0	0	0	0	0	0	0	0	0	0	1	0	0	0	0	0	0	1
GXSX_4G	GXSXG	Terrestrial	Liver	0	0	0	0	1	0	0	0	0	0	0	0	0	0	0	1	0	0	0	0	2
GXSX_5G	GXSXG	Terrestrial	Liver	0	0	0	0	0	0	0	0	0	0	1	0	0	0	0	0	0	0	0	0	1
ZGLX_2C	ZGLXR	Terrestrial	Gut	1	0	1	1	0	0	0	1	0	0	0	0	1	0	0	0	0	1	0	0	6
ZGLX_3C	ZGLXR	Terrestrial	Gut	0	0	1	1	0	0	0	1	0	0	0	1	1	1	0	0	0	1	0	0	7
ZGLX_4C	ZGLXR	Terrestrial	Gut	0	0	1	1	0	0	0	1	0	0	0	0	0	1	0	0	0	0	0	0	4

## Sheet: Table S4
Table S4. List of ARG types and ARGs with clear resistance to specific antibiotics in the SARG database.
Note: ARGs with unclassified ARG type in SARG database were excluded in this study.
ARG type	ARGs
aminoglycoside	aac(2')_I
aminoglycoside	aac(3)_I
aminoglycoside	aac(3)_Ib_aac(6')_Ib
aminoglycoside	aac(3)_II
aminoglycoside	aac(3)_IIIa
aminoglycoside	aac(3)_IV
aminoglycoside	aac(3)_IX
aminoglycoside	aac(3)_VI
aminoglycoside	aac(3)_VII
aminoglycoside	aac(3)_VIII
aminoglycoside	aac(3)_X
aminoglycoside	aac(6')_30_aac(6')_Ib'
aminoglycoside	aac(6')_31
aminoglycoside	aac(6')_I
aminoglycoside	aac(6')_II
aminoglycoside	aad(6)
aminoglycoside	aad(9)
aminoglycoside	aadA
aminoglycoside	aadB
aminoglycoside	aadD
aminoglycoside	aadE
aminoglycoside	aadK
aminoglycoside	ant(2'')_I
aminoglycoside	ant(3'')_Ih_aac(6')_IId
aminoglycoside	ant(4')_Ia
aminoglycoside	ant(4')_IIa
aminoglycoside	ant(9)_I
aminoglycoside	aph(2'')_Ie
aminoglycoside	aph(2'')_II
aminoglycoside	aph(2'')_III
aminoglycoside	aph(2'')_IV
aminoglycoside	aph(3')_I
aminoglycoside	aph(3'')_I
aminoglycoside	aph(3')_IIb
aminoglycoside	aph(3''')_III
aminoglycoside	aph(3'')_IV
aminoglycoside	aph(3')_V
aminoglycoside	aph(3')_VII
aminoglycoside	aph(4)_I
aminoglycoside	aph(6)_I
aminoglycoside	bifunctional_aminoglycoside_N_acetyltransferase_and_aminoglycoside_phosphotransferase
aminoglycoside	rmtA
aminoglycoside	rmtB
aminoglycoside	rmtC
aminoglycoside	rmtD
aminoglycoside	rmtF
aminoglycoside	rmtG
aminoglycoside	streptomycin_resistance_protein
aminoglycoside	streptothricin_acetyltransferase
aminoglycoside	tunicamycin_resistance_protein
aminoglycoside	viomycin_phosphotransferase
bacitracin	bacA
bacitracin	bcrA
bacitracin	bcrC
beta_lactam	ACT_1
beta_lactam	ACT_13
beta_lactam	ACT_14
beta_lactam	ACT_16
beta_lactam	ACT_19
beta_lactam	ACT_2
beta_lactam	ACT_20
beta_lactam	ACT_21
beta_lactam	ACT_23
beta_lactam	ACT_5
beta_lactam	AER_1
beta_lactam	ampC
beta_lactam	BEL_2
beta_lactam	BEL_3
beta_lactam	blaB
beta_lactam	blaI
beta_lactam	blaR1
beta_lactam	blaZ
beta_lactam	CARB_12
beta_lactam	CARB_3
beta_lactam	CARB_5
beta_lactam	CARB_6
beta_lactam	CARB_7
beta_lactam	CARB_8
beta_lactam	CARB_9
beta_lactam	CAZ_2
beta_lactam	CAZ_6
beta_lactam	CAZ_7
beta_lactam	ccrA
beta_lactam	cephalosporinase_DHA_2
beta_lactam	CFE_1
beta_lactam	CfxA2
beta_lactam	CfxA3
beta_lactam	CGB_1
beta_lactam	class_A_beta_lactamase
beta_lactam	class_B_beta_lactamase
beta_lactam	class_C_beta_lactamase
beta_lactam	class_D_beta_lactamase
beta_lactam	CMY_1
beta_lactam	CMY_10
beta_lactam	CMY_100
beta_lactam	CMY_102
beta_lactam	CMY_103
beta_lactam	CMY_11
beta_lactam	CMY_111
beta_lactam	CMY_13
beta_lactam	CMY_16
beta_lactam	CMY_18
beta_lactam	CMY_19
beta_lactam	CMY_2
beta_lactam	CMY_21
beta_lactam	CMY_22
beta_lactam	CMY_23
beta_lactam	CMY_25
beta_lactam	CMY_26
beta_lactam	CMY_29
beta_lactam	CMY_30
beta_lactam	CMY_31
beta_lactam	CMY_32
beta_lactam	CMY_33
beta_lactam	CMY_37
beta_lactam	CMY_39
beta_lactam	CMY_4
beta_lactam	CMY_40
beta_lactam	CMY_41
beta_lactam	CMY_43
beta_lactam	CMY_44
beta_lactam	CMY_51
beta_lactam	CMY_54
beta_lactam	CMY_55
beta_lactam	CMY_56
beta_lactam	CMY_6
beta_lactam	CMY_60
beta_lactam	CMY_61
beta_lactam	CMY_62
beta_lactam	CMY_64
beta_lactam	CMY_65
beta_lactam	CMY_69
beta_lactam	CMY_73
beta_lactam	CMY_74
beta_lactam	CMY_78
beta_lactam	CMY_79
beta_lactam	CMY_80
beta_lactam	CMY_87
beta_lactam	CMY_9
beta_lactam	CMY_98
beta_lactam	CMY_99
beta_lactam	CTX_M
beta_lactam	CTX_M_1
beta_lactam	CTX_M_10
beta_lactam	CTX_M_101
beta_lactam	CTX_M_102
beta_lactam	CTX_M_103
beta_lactam	CTX_M_105
beta_lactam	CTX_M_106
beta_lactam	CTX_M_110
beta_lactam	CTX_M_111
beta_lactam	CTX_M_112
beta_lactam	CTX_M_113
beta_lactam	CTX_M_114
beta_lactam	CTX_M_12
beta_lactam	CTX_M_121
beta_lactam	CTX_M_122
beta_lactam	CTX_M_125
beta_lactam	CTX_M_126
beta_lactam	CTX_M_129
beta_lactam	CTX_M_130
beta_lactam	CTX_M_131
beta_lactam	CTX_M_132
beta_lactam	CTX_M_134
beta_lactam	CTX_M_137
beta_lactam	CTX_M_14
beta_lactam	CTX_M_141
beta_lactam	CTX_M_142
beta_lactam	CTX_M_147
beta_lactam	CTX_M_15
beta_lactam	CTX_M_152
beta_lactam	CTX_M_16
beta_lactam	CTX_M_17
beta_lactam	CTX_M_19
beta_lactam	CTX_M_2
beta_lactam	CTX_M_20
beta_lactam	CTX_M_22
beta_lactam	CTX_M_24
beta_lactam	CTX_M_25
beta_lactam	CTX_M_26
beta_lactam	CTX_M_28
beta_lactam	CTX_M_29
beta_lactam	CTX_M_31
beta_lactam	CTX_M_32
beta_lactam	CTX_M_34
beta_lactam	CTX_M_35
beta_lactam	CTX_M_36
beta_lactam	CTX_M_37
beta_lactam	CTX_M_38
beta_lactam	CTX_M_4
beta_lactam	CTX_M_40
beta_lactam	CTX_M_41
beta_lactam	CTX_M_42
beta_lactam	CTX_M_43
beta_lactam	CTX_M_5
beta_lactam	CTX_M_51
beta_lactam	CTX_M_52
beta_lactam	CTX_M_53
beta_lactam	CTX_M_54
beta_lactam	CTX_M_55
beta_lactam	CTX_M_56
beta_lactam	CTX_M_58
beta_lactam	CTX_M_59
beta_lactam	CTX_M_60
beta_lactam	CTX_M_61
beta_lactam	CTX_M_62
beta_lactam	CTX_M_63
beta_lactam	CTX_M_65
beta_lactam	CTX_M_68
beta_lactam	CTX_M_69
beta_lactam	CTX_M_7
beta_lactam	CTX_M_74
beta_lactam	CTX_M_75
beta_lactam	CTX_M_78
beta_lactam	CTX_M_79
beta_lactam	CTX_M_82
beta_lactam	CTX_M_83
beta_lactam	CTX_M_84
beta_lactam	CTX_M_85
beta_lactam	CTX_M_86
beta_lactam	CTX_M_89
beta_lactam	CTX_M_90
beta_lactam	CTX_M_91
beta_lactam	CTX_M_92
beta_lactam	CTX_M_94
beta_lactam	CTX_M_99
beta_lactam	DHA_12
beta_lactam	DHA_5
beta_lactam	DHA_6
beta_lactam	DHA_7
beta_lactam	FEZ_1
beta_lactam	fmtC
beta_lactam	FONA_6
beta_lactam	FOX_1
beta_lactam	FOX_2
beta_lactam	FOX_3
beta_lactam	FOX_4
beta_lactam	FOX_5
beta_lactam	FOX_7
beta_lactam	FOX_8
beta_lactam	FOX_9
beta_lactam	GES_1
beta_lactam	GES_10
beta_lactam	GES_11
beta_lactam	GES_12
beta_lactam	GES_13
beta_lactam	GES_14
beta_lactam	GES_15
beta_lactam	GES_17
beta_lactam	GES_18
beta_lactam	GES_19
beta_lactam	GES_20
beta_lactam	GES_21
beta_lactam	GES_23
beta_lactam	GES_3
beta_lactam	GES_4
beta_lactam	GES_5
beta_lactam	GES_9
beta_lactam	GIM_1
beta_lactam	GOB_1
beta_lactam	IBC_2
beta_lactam	IMI_1
beta_lactam	IMI_2
beta_lactam	IMI_3
beta_lactam	IMI_4
beta_lactam	IMP
beta_lactam	IMP_1
beta_lactam	IMP_10
beta_lactam	IMP_11
beta_lactam	IMP_12
beta_lactam	IMP_13
beta_lactam	IMP_14
beta_lactam	IMP_15
beta_lactam	IMP_16
beta_lactam	IMP_18
beta_lactam	IMP_19
beta_lactam	IMP_2
beta_lactam	IMP_20
beta_lactam	IMP_21
beta_lactam	IMP_22
beta_lactam	IMP_24
beta_lactam	IMP_25
beta_lactam	IMP_27
beta_lactam	IMP_28
beta_lactam	IMP_29
beta_lactam	IMP_31
beta_lactam	IMP_32
beta_lactam	IMP_33
beta_lactam	IMP_35
beta_lactam	IMP_37
beta_lactam	IMP_38
beta_lactam	IMP_4
beta_lactam	IMP_40
beta_lactam	IMP_41
beta_lactam	IMP_42
beta_lactam	IMP_43
beta_lactam	IMP_44
beta_lactam	IMP_5
beta_lactam	IMP_6
beta_lactam	IMP_7
beta_lactam	IMP_8
beta_lactam	IMP_9
beta_lactam	IND_1
beta_lactam	IND_10
beta_lactam	IND_11
beta_lactam	IND_12
beta_lactam	IND_14
beta_lactam	IND_15
beta_lactam	IND_3
beta_lactam	IND_4
beta_lactam	IND_5
beta_lactam	IND_6
beta_lactam	IND_7
beta_lactam	IND_8
beta_lactam	IND_9
beta_lactam	JOHN_1
beta_lactam	KHM_1
beta_lactam	KLUG_1
beta_lactam	KLUY_2
beta_lactam	KLUY_3
beta_lactam	KLUY_4
beta_lactam	KPC_1
beta_lactam	KPC_10
beta_lactam	KPC_11
beta_lactam	KPC_12
beta_lactam	KPC_13
beta_lactam	KPC_15
beta_lactam	KPC_16
beta_lactam	KPC_17
beta_lactam	KPC_2
beta_lactam	KPC_3
beta_lactam	KPC_4
beta_lactam	KPC_5
beta_lactam	KPC_6
beta_lactam	KPC_7
beta_lactam	KPC_8
beta_lactam	LCR_1
beta_lactam	LEN_1
beta_lactam	LEN_15
beta_lactam	LEN_16
beta_lactam	LEN_17
beta_lactam	LEN_18
beta_lactam	LEN_19
beta_lactam	LEN_2
beta_lactam	LEN_20
beta_lactam	LEN_21
beta_lactam	LEN_23
beta_lactam	LEN_24
beta_lactam	LEN_5
beta_lactam	LRA_1
beta_lactam	LRA_12
beta_lactam	LRA_13
beta_lactam	LRA_17
beta_lactam	LRA_19
beta_lactam	LRA_2
beta_lactam	LRA_3
beta_lactam	LRA_5
beta_lactam	LRA_8
beta_lactam	LRA_9
beta_lactam	mecA
beta_lactam	mecC
beta_lactam	mecI
beta_lactam	mecR1
beta_lactam	metallo_beta_lactamase
beta_lactam	MIR_1
beta_lactam	MIR_2
beta_lactam	MIR_3
beta_lactam	MIR_6
beta_lactam	MIR_8
beta_lactam	MOX_1
beta_lactam	MOX_2
beta_lactam	MOX_3
beta_lactam	MOX_4
beta_lactam	MOX_5
beta_lactam	MOX_6
beta_lactam	MOX_7
beta_lactam	MUS_1
beta_lactam	NDM_2
beta_lactam	NDM_3
beta_lactam	NDM_4
beta_lactam	NDM_5
beta_lactam	NDM_6
beta_lactam	NDM_7
beta_lactam	NDM_8
beta_lactam	NMC_A
beta_lactam	NPS_1
beta_lactam	OCH_2
beta_lactam	OCH_4
beta_lactam	OCH_5
beta_lactam	OCH_8
beta_lactam	OKP_A
beta_lactam	OKP_B
beta_lactam	OXA_1
beta_lactam	OXA_10
beta_lactam	OXA_101
beta_lactam	OXA_104
beta_lactam	OXA_106
beta_lactam	OXA_107
beta_lactam	OXA_108
beta_lactam	OXA_109
beta_lactam	OXA_11
beta_lactam	OXA_110
beta_lactam	OXA_111
beta_lactam	OXA_112
beta_lactam	OXA_113
beta_lactam	OXA_114
beta_lactam	OXA_115
beta_lactam	OXA_116
beta_lactam	OXA_117
beta_lactam	OXA_118
beta_lactam	OXA_119
beta_lactam	OXA_12
beta_lactam	OXA_120
beta_lactam	OXA_121
beta_lactam	OXA_128
beta_lactam	OXA_129
beta_lactam	OXA_13
beta_lactam	OXA_130
beta_lactam	OXA_131
beta_lactam	OXA_132
beta_lactam	OXA_134
beta_lactam	OXA_136
beta_lactam	OXA_137
beta_lactam	OXA_139
beta_lactam	OXA_141
beta_lactam	OXA_142
beta_lactam	OXA_144
beta_lactam	OXA_145
beta_lactam	OXA_146
beta_lactam	OXA_147
beta_lactam	OXA_148
beta_lactam	OXA_149
beta_lactam	OXA_15
beta_lactam	OXA_150
beta_lactam	OXA_161
beta_lactam	OXA_162
beta_lactam	OXA_163
beta_lactam	OXA_164
beta_lactam	OXA_165
beta_lactam	OXA_166
beta_lactam	OXA_167
beta_lactam	OXA_168
beta_lactam	OXA_169
beta_lactam	OXA_17
beta_lactam	OXA_170
beta_lactam	OXA_171
beta_lactam	OXA_172
beta_lactam	OXA_173
beta_lactam	OXA_174
beta_lactam	OXA_175
beta_lactam	OXA_176
beta_lactam	OXA_177
beta_lactam	OXA_178
beta_lactam	OXA_179
beta_lactam	OXA_18
beta_lactam	OXA_180
beta_lactam	OXA_181
beta_lactam	OXA_183
beta_lactam	OXA_184
beta_lactam	OXA_19
beta_lactam	OXA_192
beta_lactam	OXA_194
beta_lactam	OXA_195
beta_lactam	OXA_196
beta_lactam	OXA_197
beta_lactam	OXA_2
beta_lactam	OXA_20
beta_lactam	OXA_200
beta_lactam	OXA_201
beta_lactam	OXA_202
beta_lactam	OXA_203
beta_lactam	OXA_205
beta_lactam	OXA_206
beta_lactam	OXA_207
beta_lactam	OXA_208
beta_lactam	OXA_209
beta_lactam	OXA_21
beta_lactam	OXA_210
beta_lactam	OXA_211
beta_lactam	OXA_212
beta_lactam	OXA_213
beta_lactam	OXA_214
beta_lactam	OXA_215
beta_lactam	OXA_216
beta_lactam	OXA_217
beta_lactam	OXA_219
beta_lactam	OXA_22
beta_lactam	OXA_223
beta_lactam	OXA_225
beta_lactam	OXA_226
beta_lactam	OXA_228
beta_lactam	OXA_229
beta_lactam	OXA_23
beta_lactam	OXA_230
beta_lactam	OXA_236
beta_lactam	OXA_237
beta_lactam	OXA_239
beta_lactam	OXA_24
beta_lactam	OXA_240
beta_lactam	OXA_241
beta_lactam	OXA_242
beta_lactam	OXA_243
beta_lactam	OXA_244
beta_lactam	OXA_247
beta_lactam	OXA_248
beta_lactam	OXA_25
beta_lactam	OXA_250
beta_lactam	OXA_251
beta_lactam	OXA_254
beta_lactam	OXA_257
beta_lactam	OXA_258
beta_lactam	OXA_26
beta_lactam	OXA_27
beta_lactam	OXA_278
beta_lactam	OXA_28
beta_lactam	OXA_29
beta_lactam	OXA_3
beta_lactam	OXA_309
beta_lactam	OXA_312
beta_lactam	OXA_313
beta_lactam	OXA_314
beta_lactam	OXA_315
beta_lactam	OXA_316
beta_lactam	OXA_317
beta_lactam	OXA_32
beta_lactam	OXA_322
beta_lactam	OXA_323
beta_lactam	OXA_324
beta_lactam	OXA_325
beta_lactam	OXA_326
beta_lactam	OXA_327
beta_lactam	OXA_328
beta_lactam	OXA_329
beta_lactam	OXA_330
beta_lactam	OXA_331
beta_lactam	OXA_332
beta_lactam	OXA_333
beta_lactam	OXA_334
beta_lactam	OXA_335
beta_lactam	OXA_34
beta_lactam	OXA_348
beta_lactam	OXA_349
beta_lactam	OXA_35
beta_lactam	OXA_350
beta_lactam	OXA_351
beta_lactam	OXA_352
beta_lactam	OXA_353
beta_lactam	OXA_354
beta_lactam	OXA_355
beta_lactam	OXA_356
beta_lactam	OXA_357
beta_lactam	OXA_358
beta_lactam	OXA_359
beta_lactam	OXA_36
beta_lactam	OXA_360
beta_lactam	OXA_361
beta_lactam	OXA_365
beta_lactam	OXA_37
beta_lactam	OXA_370
beta_lactam	OXA_374
beta_lactam	OXA_375
beta_lactam	OXA_376
beta_lactam	OXA_377
beta_lactam	OXA_378
beta_lactam	OXA_379
beta_lactam	OXA_380
beta_lactam	OXA_381
beta_lactam	OXA_382
beta_lactam	OXA_383
beta_lactam	OXA_384
beta_lactam	OXA_385
beta_lactam	OXA_386
beta_lactam	OXA_387
beta_lactam	OXA_388
beta_lactam	OXA_390
beta_lactam	OXA_391
beta_lactam	OXA_4
beta_lactam	OXA_42
beta_lactam	OXA_43
beta_lactam	OXA_46
beta_lactam	OXA_47
beta_lactam	OXA_48
beta_lactam	OXA_49
beta_lactam	OXA_5
beta_lactam	OXA_50
beta_lactam	OXA_51
beta_lactam	OXA_53
beta_lactam	OXA_54
beta_lactam	OXA_55
beta_lactam	OXA_56
beta_lactam	OXA_57
beta_lactam	OXA_58
beta_lactam	OXA_59
beta_lactam	OXA_60
beta_lactam	OXA_61
beta_lactam	OXA_62
beta_lactam	OXA_63
beta_lactam	OXA_64
beta_lactam	OXA_65
beta_lactam	OXA_66
beta_lactam	OXA_67
beta_lactam	OXA_68
beta_lactam	OXA_69
beta_lactam	OXA_7
beta_lactam	OXA_70
beta_lactam	OXA_71
beta_lactam	OXA_72
beta_lactam	OXA_73
beta_lactam	OXA_74
beta_lactam	OXA_75
beta_lactam	OXA_76
beta_lactam	OXA_77
beta_lactam	OXA_78
beta_lactam	OXA_79
beta_lactam	OXA_80
beta_lactam	OXA_82
beta_lactam	OXA_83
beta_lactam	OXA_84
beta_lactam	OXA_85
beta_lactam	OXA_86
beta_lactam	OXA_87
beta_lactam	OXA_88
beta_lactam	OXA_89
beta_lactam	OXA_9
beta_lactam	OXA_90
beta_lactam	OXA_91
beta_lactam	OXA_92
beta_lactam	OXA_93
beta_lactam	OXA_94
beta_lactam	OXA_95
beta_lactam	OXA_96
beta_lactam	OXA_97
beta_lactam	OXA_98
beta_lactam	OXA_99
beta_lactam	OXY_1
beta_lactam	OXY_2
beta_lactam	OXY_3
beta_lactam	OXY_4
beta_lactam	OXY_5
beta_lactam	PBP_1A
beta_lactam	PBP_1B
beta_lactam	PBP_2X
beta_lactam	PDC_1
beta_lactam	PDC_10
beta_lactam	PDC_2
beta_lactam	PDC_3
beta_lactam	PDC_4
beta_lactam	PDC_5
beta_lactam	PDC_6
beta_lactam	PDC_7
beta_lactam	PDC_8
beta_lactam	PDC_9
beta_lactam	penA
beta_lactam	PER_1
beta_lactam	PER_2
beta_lactam	PER_3
beta_lactam	PER_4
beta_lactam	PER_5
beta_lactam	PER_6
beta_lactam	PER_7
beta_lactam	PSE_1
beta_lactam	PSE_4
beta_lactam	ROB_1
beta_lactam	RTG_4
beta_lactam	RTG_5
beta_lactam	SHV
beta_lactam	SHV_1
beta_lactam	SHV_100
beta_lactam	SHV_101
beta_lactam	SHV_102
beta_lactam	SHV_105
beta_lactam	SHV_109
beta_lactam	SHV_112
beta_lactam	SHV_12
beta_lactam	SHV_120
beta_lactam	SHV_121
beta_lactam	SHV_128
beta_lactam	SHV_13
beta_lactam	SHV_133
beta_lactam	SHV_134
beta_lactam	SHV_135
beta_lactam	SHV_137
beta_lactam	SHV_14
beta_lactam	SHV_140
beta_lactam	SHV_141
beta_lactam	SHV_142
beta_lactam	SHV_143
beta_lactam	SHV_145
beta_lactam	SHV_147
beta_lactam	SHV_148
beta_lactam	SHV_149
beta_lactam	SHV_150
beta_lactam	SHV_151
beta_lactam	SHV_152
beta_lactam	SHV_153
beta_lactam	SHV_154
beta_lactam	SHV_155
beta_lactam	SHV_157
beta_lactam	SHV_158
beta_lactam	SHV_159
beta_lactam	SHV_160
beta_lactam	SHV_161
beta_lactam	SHV_162
beta_lactam	SHV_164
beta_lactam	SHV_165
beta_lactam	SHV_167
beta_lactam	SHV_168
beta_lactam	SHV_172
beta_lactam	SHV_173
beta_lactam	SHV_178
beta_lactam	SHV_179
beta_lactam	SHV_2
beta_lactam	SHV_24
beta_lactam	SHV_27
beta_lactam	SHV_28
beta_lactam	SHV_29
beta_lactam	SHV_3
beta_lactam	SHV_34
beta_lactam	SHV_35
beta_lactam	SHV_36
beta_lactam	SHV_37
beta_lactam	SHV_38
beta_lactam	SHV_39
beta_lactam	SHV_4
beta_lactam	SHV_40
beta_lactam	SHV_41
beta_lactam	SHV_42
beta_lactam	SHV_44
beta_lactam	SHV_46
beta_lactam	SHV_48
beta_lactam	SHV_5
beta_lactam	SHV_50
beta_lactam	SHV_51
beta_lactam	SHV_52
beta_lactam	SHV_53
beta_lactam	SHV_55
beta_lactam	SHV_56
beta_lactam	SHV_59
beta_lactam	SHV_6
beta_lactam	SHV_60
beta_lactam	SHV_61
beta_lactam	SHV_62
beta_lactam	SHV_63
beta_lactam	SHV_64
beta_lactam	SHV_65
beta_lactam	SHV_66
beta_lactam	SHV_67
beta_lactam	SHV_69
beta_lactam	SHV_70
beta_lactam	SHV_71
beta_lactam	SHV_77
beta_lactam	SHV_8
beta_lactam	SHV_85
beta_lactam	SHV_86
beta_lactam	SHV_93
beta_lactam	SHV_94
beta_lactam	SHV_95
beta_lactam	SHV_96
beta_lactam	SHV_97
beta_lactam	SIM_1
beta_lactam	SMB_1
beta_lactam	SME_1
beta_lactam	SME_2
beta_lactam	SME_3
beta_lactam	SME_4
beta_lactam	SME_5
beta_lactam	SRT_1
beta_lactam	SRT_2
beta_lactam	TEM_1
beta_lactam	TEM_10
beta_lactam	TEM_101
beta_lactam	TEM_102
beta_lactam	TEM_104
beta_lactam	TEM_105
beta_lactam	TEM_106
beta_lactam	TEM_107
beta_lactam	TEM_108
beta_lactam	TEM_109
beta_lactam	TEM_11
beta_lactam	TEM_110
beta_lactam	TEM_111
beta_lactam	TEM_112
beta_lactam	TEM_113
beta_lactam	TEM_114
beta_lactam	TEM_115
beta_lactam	TEM_117
beta_lactam	TEM_118
beta_lactam	TEM_120
beta_lactam	TEM_121
beta_lactam	TEM_123
beta_lactam	TEM_124
beta_lactam	TEM_125
beta_lactam	TEM_126
beta_lactam	TEM_127
beta_lactam	TEM_128
beta_lactam	TEM_129
beta_lactam	TEM_130
beta_lactam	TEM_131
beta_lactam	TEM_132
beta_lactam	TEM_133
beta_lactam	TEM_134
beta_lactam	TEM_135
beta_lactam	TEM_136
beta_lactam	TEM_137
beta_lactam	TEM_138
beta_lactam	TEM_139
beta_lactam	TEM_141
beta_lactam	TEM_142
beta_lactam	TEM_143
beta_lactam	TEM_144
beta_lactam	TEM_145
beta_lactam	TEM_146
beta_lactam	TEM_147
beta_lactam	TEM_148
beta_lactam	TEM_149
beta_lactam	TEM_15
beta_lactam	TEM_151
beta_lactam	TEM_152
beta_lactam	TEM_153
beta_lactam	TEM_154
beta_lactam	TEM_155
beta_lactam	TEM_156
beta_lactam	TEM_157
beta_lactam	TEM_158
beta_lactam	TEM_159
beta_lactam	TEM_160
beta_lactam	TEM_162
beta_lactam	TEM_163
beta_lactam	TEM_166
beta_lactam	TEM_167
beta_lactam	TEM_168
beta_lactam	TEM_169
beta_lactam	TEM_17
beta_lactam	TEM_171
beta_lactam	TEM_176
beta_lactam	TEM_177
beta_lactam	TEM_178
beta_lactam	TEM_182
beta_lactam	TEM_183
beta_lactam	TEM_184
beta_lactam	TEM_185
beta_lactam	TEM_186
beta_lactam	TEM_187
beta_lactam	TEM_188
beta_lactam	TEM_189
beta_lactam	TEM_19
beta_lactam	TEM_190
beta_lactam	TEM_193
beta_lactam	TEM_194
beta_lactam	TEM_195
beta_lactam	TEM_197
beta_lactam	TEM_198
beta_lactam	TEM_2
beta_lactam	TEM_20
beta_lactam	TEM_201
beta_lactam	TEM_205
beta_lactam	TEM_208
beta_lactam	TEM_209
beta_lactam	TEM_21
beta_lactam	TEM_211
beta_lactam	TEM_213
beta_lactam	TEM_216
beta_lactam	TEM_22
beta_lactam	TEM_28
beta_lactam	TEM_29
beta_lactam	TEM_3
beta_lactam	TEM_30
beta_lactam	TEM_33
beta_lactam	TEM_34
beta_lactam	TEM_40
beta_lactam	TEM_43
beta_lactam	TEM_45
beta_lactam	TEM_47
beta_lactam	TEM_48
beta_lactam	TEM_49
beta_lactam	TEM_52
beta_lactam	TEM_53
beta_lactam	TEM_54
beta_lactam	TEM_55
beta_lactam	TEM_57
beta_lactam	TEM_6
beta_lactam	TEM_60
beta_lactam	TEM_63
beta_lactam	TEM_67
beta_lactam	TEM_68
beta_lactam	TEM_70
beta_lactam	TEM_72
beta_lactam	TEM_75
beta_lactam	TEM_76
beta_lactam	TEM_77
beta_lactam	TEM_78
beta_lactam	TEM_79
beta_lactam	TEM_80
beta_lactam	TEM_81
beta_lactam	TEM_82
beta_lactam	TEM_83
beta_lactam	TEM_84
beta_lactam	TEM_85
beta_lactam	TEM_86
beta_lactam	TEM_87
beta_lactam	TEM_88
beta_lactam	TEM_89
beta_lactam	TEM_90
beta_lactam	TEM_91
beta_lactam	TEM_92
beta_lactam	TEM_93
beta_lactam	TEM_94
beta_lactam	TEM_95
beta_lactam	TEM_96
beta_lactam	THIN_B
beta_lactam	Toho_1
beta_lactam	TUS_1
beta_lactam	VEB_1
beta_lactam	VEB_2
beta_lactam	VEB_3
beta_lactam	VEB_4
beta_lactam	VEB_5
beta_lactam	VEB_6
beta_lactam	VEB_7
beta_lactam	VEB_8
beta_lactam	VIM_1
beta_lactam	VIM_10
beta_lactam	VIM_12
beta_lactam	VIM_13
beta_lactam	VIM_14
beta_lactam	VIM_15
beta_lactam	VIM_16
beta_lactam	VIM_18
beta_lactam	VIM_2
beta_lactam	VIM_23
beta_lactam	VIM_24
beta_lactam	VIM_25
beta_lactam	VIM_26
beta_lactam	VIM_28
beta_lactam	VIM_30
beta_lactam	VIM_33
beta_lactam	VIM_34
beta_lactam	VIM_4
beta_lactam	VIM_7
beta_lactam	VIM_8
beta_lactam	VIM_9
bleomycin	bleO
bleomycin	bleomycin_resistance_protein
carbomycin	carA
chloramphenicol	cat_chloramphenicol_acetyltransferase
chloramphenicol	catA
chloramphenicol	catB
chloramphenicol	catD
chloramphenicol	catP
chloramphenicol	catQ
chloramphenicol	catS
chloramphenicol	chloramphenicol_and_florfenicol_exporter
chloramphenicol	chloramphenicol_and_florfenicol_resistance_gene
chloramphenicol	chloramphenicol_exporter
chloramphenicol	cmlA
chloramphenicol	cmrA
chloramphenicol	floR
fosfomycin	fosA
fosfomycin	fosB
fosfomycin	fosC
fosfomycin	fosX
fosmidomycin	rosA
fosmidomycin	rosB
fusaric_acid	fusB
fusidic_acid	fusH
kasugamycin	kasugamycin_resistance_protein_ksgA
macrolide_lincosamide_streptogramin	ereA
macrolide_lincosamide_streptogramin	ereB
macrolide_lincosamide_streptogramin	erm(31)
macrolide_lincosamide_streptogramin	erm(33)
macrolide_lincosamide_streptogramin	erm(34)
macrolide_lincosamide_streptogramin	erm(35)
macrolide_lincosamide_streptogramin	erm(36)
macrolide_lincosamide_streptogramin	erm(38)
macrolide_lincosamide_streptogramin	erm(39)
macrolide_lincosamide_streptogramin	erm(41)
macrolide_lincosamide_streptogramin	erm(TR)
macrolide_lincosamide_streptogramin	ermA
macrolide_lincosamide_streptogramin	ermB
macrolide_lincosamide_streptogramin	ermC
macrolide_lincosamide_streptogramin	ermE
macrolide_lincosamide_streptogramin	ermF
macrolide_lincosamide_streptogramin	ermG
macrolide_lincosamide_streptogramin	ermH
macrolide_lincosamide_streptogramin	ermN
macrolide_lincosamide_streptogramin	ermO
macrolide_lincosamide_streptogramin	ermS
macrolide_lincosamide_streptogramin	ermT
macrolide_lincosamide_streptogramin	ermX
macrolide_lincosamide_streptogramin	lmrA
macrolide_lincosamide_streptogramin	lmrB
macrolide_lincosamide_streptogramin	lmrP
macrolide_lincosamide_streptogramin	lnuA
macrolide_lincosamide_streptogramin	lnuB
macrolide_lincosamide_streptogramin	lsa
macrolide_lincosamide_streptogramin	macA
macrolide_lincosamide_streptogramin	macB
macrolide_lincosamide_streptogramin	mefA
macrolide_lincosamide_streptogramin	mgtA
macrolide_lincosamide_streptogramin	mphA
macrolide_lincosamide_streptogramin	mphB
macrolide_lincosamide_streptogramin	mphC
macrolide_lincosamide_streptogramin	msrA
macrolide_lincosamide_streptogramin	msrC
macrolide_lincosamide_streptogramin	oleB
macrolide_lincosamide_streptogramin	oleD
macrolide_lincosamide_streptogramin	srmB
macrolide_lincosamide_streptogramin	tlcC
macrolide_lincosamide_streptogramin	vatA
macrolide_lincosamide_streptogramin	vatB
macrolide_lincosamide_streptogramin	vatC
macrolide_lincosamide_streptogramin	vatD
macrolide_lincosamide_streptogramin	vatE
macrolide_lincosamide_streptogramin	vatG
macrolide_lincosamide_streptogramin	vgaA
macrolide_lincosamide_streptogramin	vgaB
macrolide_lincosamide_streptogramin	vgaD
macrolide_lincosamide_streptogramin	vgaE
macrolide_lincosamide_streptogramin	vgbA
macrolide_lincosamide_streptogramin	vgbB
multidrug	abeS
multidrug	acrA
multidrug	acrB
multidrug	acrF
multidrug	adeA
multidrug	adeB
multidrug	adeC
multidrug	adeJ
multidrug	adeK
multidrug	amrB
multidrug	bicyclomycin_multidrug_efflux_protein_bcr
multidrug	bpeE
multidrug	bpeF
multidrug	ceoA
multidrug	ceoB
multidrug	cmeA
multidrug	cmeB
multidrug	emrA
multidrug	emrB
multidrug	EmrB_QacA_family_major_facilitator_transporter
multidrug	emrD
multidrug	emrE
multidrug	emrK
multidrug	major_facilitator_superfamily_transporter
multidrug	marR
multidrug	mdfA
multidrug	mdtA
multidrug	mdtB
multidrug	mdtC
multidrug	mdtD
multidrug	mdtE
multidrug	mdtF
multidrug	mdtG
multidrug	mdtH
multidrug	mdtK
multidrug	mdtL
multidrug	mdtM
multidrug	mdtN
multidrug	mdtO
multidrug	mdtP
multidrug	mepA
multidrug	mexA
multidrug	mexB
multidrug	mexC
multidrug	mexD
multidrug	mexE
multidrug	mexF
multidrug	mexG
multidrug	mexH
multidrug	mexI
multidrug	mexT
multidrug	mexW
multidrug	mexX
multidrug	mexY
multidrug	mtrE
multidrug	mtrR
multidrug	multidrug_ABC_transporter
multidrug	multidrug_transporter
multidrug	norA
multidrug	omp36
multidrug	ompF
multidrug	ompR
multidrug	opcM
multidrug	opmD
multidrug	oprA
multidrug	oprC
multidrug	oprJ
multidrug	oprM
multidrug	oprN
multidrug	pmrA
multidrug	qacA
multidrug	qacB
multidrug	qacG
multidrug	sdeY
multidrug	smeB
multidrug	smeC
multidrug	smeD
multidrug	smeE
multidrug	smeF
multidrug	TolC
multidrug	ykkC
multidrug	ykkD
polymyxin	arnA
puromycin	puromycin_resistance_protein
quinolone	mfpA
quinolone	norB
quinolone	qepA
quinolone	qnrA
quinolone	qnrB
quinolone	qnrS
rifamycin	ADP_ribosylating_transferase_arr
rifamycin	rifampin_monooxygenase
rifamycin	rifampin_resistance_protein
spectinomycin	spcN
sulfonamide	sul1
sulfonamide	sul2
sulfonamide	sul3
tetracenomycin_C	tcmA
tetracycline	otrA
tetracycline	tcr3
tetracycline	tet31
tetracycline	tet32
tetracycline	tet34
tetracycline	tet35
tetracycline	tet36
tetracycline	tet37
tetracycline	tet39
tetracycline	tet40
tetracycline	tet41
tetracycline	tet43
tetracycline	tet44
tetracycline	tetA
tetracycline	tetB
tetracycline	tetC
tetracycline	tetD
tetracycline	tetE
tetracycline	tetG
tetracycline	tetH
tetracycline	tetJ
tetracycline	tetL
tetracycline	tetM
tetracycline	tetO
tetracycline	tetP
tetracycline	tetQ
tetracycline	tetR
tetracycline	tetracycline_resistance_protein
tetracycline	tetS
tetracycline	tetT
tetracycline	tetU
tetracycline	tetV
tetracycline	tetW
tetracycline	tetX
tetracycline	tetY
tetracycline	tetZ
trimethoprim	dfrA1
trimethoprim	dfrA10
trimethoprim	dfrA12
trimethoprim	dfrA13
trimethoprim	dfrA14
trimethoprim	dfrA15
trimethoprim	dfrA16
trimethoprim	dfrA17
trimethoprim	dfrA19
trimethoprim	dfrA20
trimethoprim	dfrA21
trimethoprim	dfrA22
trimethoprim	dfrA23
trimethoprim	dfrA24
trimethoprim	dfrA25
trimethoprim	dfrA5
trimethoprim	dfrA7
trimethoprim	dfrB1
trimethoprim	dfrB2
trimethoprim	dfrB3
trimethoprim	dfrB6
vancomycin	vanA
vancomycin	vanB
vancomycin	vanC
vancomycin	vanD
vancomycin	vanE
vancomycin	vanG
vancomycin	vanH
vancomycin	vanM
vancomycin	vanN
vancomycin	vanR
vancomycin	vanS
vancomycin	vanT
vancomycin	vanU
vancomycin	vanW
vancomycin	vanX
vancomycin	vanY
vancomycin	vanZ

## Sheet: Table S5
Table S5. Active microbial community calculated through the analysis of transcriptional 16S rRNA
Relative abundance were shown.
	BWLTYC	BWLTYG	BWLTYS	DHHHBHC	DHHHBHGS	DHMMC	DHMMG	DHMMS	FZFYC	FZFYF	FZFYG	FZFYS	GDSWC	GDSWF	GDSWG	GDYYC	GDYYGS	GSXHC	GSXHG	GSXHS	GXSXC	GXSXF	GXSXG	GXWCY	LQMMTS	MZFYC	MZFYZ	NHJSC	NHJSG	NHJSS	NHYJC	NHYJG	NHYJS	RBCSC	RBCSG	RBCSS	WHHM	WHJYC	WHJYGF	WHQSR	WHWGC	WHWGGF	XMTSYC	XMTSYG	XMTSYS	ZGLXR
	Marine	Marine	Marine	Marine	Marine	Marine	Marine	Marine	Freshwater	Freshwater	Freshwater	Freshwater	Amphibious	Amphibious	Amphibious	Amphibious	Amphibious	Marine	Marine	Marine	Terrestrial	Terrestrial	Terrestrial	Marine	Marine	Freshwater	Freshwater	Marine	Marine	Marine	Marine	Marine	Marine	Marine	Marine	Marine	Amphibious	Terrestrial	Terrestrial	Freshwater	Terrestrial	Terrestrial	Marine	Marine	Marine	Terrestrial
Leptotrichia	0	0	0	0	0	0	0	0	0	0	0	0	0	0	0	0	0	0	0	0	0	0	0	0	0	0	0	0	0	0	0	0	0	0	0	0	0.131234	0	0	0	0	0	0	0.097371	0	0
Streptococcus	0	0	0	0	0	0	0	0	0.187617	0	0	0	0	0	0	0	0	0	0	0	0	0	0	0	0	0	0	0	0	0	0	0	0.00517518	0	0	0	1.44357	0	0	0.0199263	0	0	0	0	0	0
Lysinibacillus	1.88679	1.59046	1.6129	2.44344	2.08696	1.76056	1.33333	3.35196	2.43902	2.2339	2.98507	1.82328	2.34962	2.77078	1.72242	1.66205	0.826446	1.56794	2.68456	2.2869	1.63251	1.77521	1.48991	1.54808	2.26449	1.7149	1.43014	2.30039	1.37629	2.54545	1.40823	2.14231	2.33401	1.27841	1.52091	2.95567	1.70604	2.52294	2.14889	2.01255	2.72374	2.14067	1.7331	2.14216	2.59366	1.99051
Aeromonas	0	0	0	0	0	0	0	0	0	0	0	0	0.093985	0	0	0.277008	0	0	0	0	0.0119161	0.00175589	0	0	0	0	0	0	0	0	0	0	0	0	0	0	0.131234	0	0	0.0996314	1.94553	0	0.34662	0	0	0
Porphyromonas	0	0	0	0	0	0	0	0	0	0	0	0	0	0	0	0	0	0	0	0	0	0	0	0	0	0	0	0	0	0	0	0	0	0	0	0	0.656168	0	0	0	0	0	0	0	0	0
Gp4	0	0	0	0	0	0	0	0	0	0	0	0	0	0	0	0	0	0	0	0	0	0	0	0	0	0	0	0	0	0	0	0	0	0	0	0	0	0	0	0	0	0.152905	0	0	0	0
Phascolarctobacterium	0	0	0	0	0	0	0	0	0	0	0	0	0	0	0	0	0	0	0	0	0.0357483	0	0	0	0	0	0	0	0	0	0	0	0	0	0	0	0	0	0	0	0	0	0	0	0	0
Flavobacterium	0	0	0	0	0	0	0	0	0	0	0	0	0.093985	0	0	0	0	0	0	0	0	0	0	0	0	0	0	0	0	0	0	0	0	0	0	0	4.06824	0	0	0.408489	0.389105	0	0	0	0	0
Kosakonia	0	0	0	0	0	0	0	0	0	0	0	0	0	0	0	0	0	0	0	0	0	0	0	0	0	0	0	0	0	0	0.00527426	0	0	0	0	0	0	0	0	0	0	0	0	0	0	0
Laribacter	0	0	0	0	0	0	0	0	0	0	0	0	0	0	0	0	0	0	0	0	0	0	0	0	0	0	0	0	0	0	0	0	0	0	0	0	0	0	0	0	0	0	0	0	0	0.00659109
Treponema	0	0	0	0	0	0	0	0	0	0	0	0	0	0	0	0.554017	0	0	0	0	0	0	0	0	0	0	0	0	0	0	0	0	0	0	0	0	0	0	0	0	0	0	0	0	0	0
Haemophilus	0	0	0	0	0	0	0	0	0	0	0	0	0	0	0	0	0	0	0	0	0	0	0	0	0	0	0	0	0	0	0	0	0	0	0	0	0.131234	0	0	0	0	0	0	0	0	0
Paludibacter	0	0	0	0	0	0	0	0	0	0	0	0	0	0	0	0	0	0	0	0	0	0	0	0	0	0	0	0	0	0	0	0	0	0	0	0	0.131234	0	0	0	0	0	0	0	0	0
Allobacillus	0	0	0	0	0	0.176056	0	0	0	0	0	0	0	0	0	0	0	0	0	0	0.0119161	0.0105354	0	0.0148854	0	0.0535906	0.110011	0.0103157	0.0105463	0	0.0105485	0	0.00517518	0	0	0	0	0	0	0.0298894	0	0	0	0	0	0
Escherichia_Shigella	40.2516	43.1412	39.1129	37.6471	36	40.493	41.3333	37.9888	36.5854	41.3929	44.0299	36.1851	35.2444	41.0579	39.3508	29.0859	46.281	36.7596	41.2752	39.7089	33.2698	35.88	38.4215	38.2405	39.6739	38.1565	39.659	36.1254	37.6872	38.9091	37.5686	39.5817	39.1347	40.0568	42.4905	35.468	28.8714	35.8563	34.9194	34.0141	35.7977	35.474	37.435	37.3905	35.879	35.8292
Bradyrhizobium	0.209644	0	0	0.0904977	0.173913	0.176056	0	0	0	0.131406	0	0	0.093985	0	0.0993707	0	0	0	0.33557	0.2079	0	0.00175589	0.0140558	0.00744269	0.0603865	0	0	0.0206313	0.0105463	0	0.0105485	0.0255037	0.00517518	0.142045	0.285171	0.246305	0.131234	0.0764526	0.38373	0	0	0.152905	0	0.097371	1.15274	0
Variovorax	0	0	0	0	0	0	0	0	0	0	0	0	0	0	0	0	0	0	0	0	0	0	0	0	0.0150966	0	0	0	0	0	0	0	0	0	0	0	0	0	0	0	0	0	0	0	0	0
Kytococcus	0	0	0	0	0	0	0	0	0	0	0	0	0	0	0	0	0	0	0	0	0	0	0	0	0	0	0	0	0	0	0	0	0	0	0	0	0	0	0.153492	0	0	0	0	0	0	0
Vogesella	0	0	0	0	0	0	0	0	0	0	0	0	0	0	0	0	0	0	0	0	0	0	0	0	0	0	0	0	0	0	0	0	0	0	0	0	0	0	0	0.0199263	0	0	0	0	0	0
Wautersiella	0	0	0	0	0	0	0	0	0	0	0	0	0	0	0	0	0	0	0	0	0	0	0	0	0	0	0	0	0	0	0	0	0	0	0	0	0.656168	0	0	0	0	0	0	0	0	0
Enhydrobacter	0	0	0	0	0	0	0	0	0	0	0	0	0	0	0	0	0	0.174216	0	0	0	0	0	0	0	0	0	0	0	0	0	0	0	0	0	0	0	0	0.537222	0	0	0.152905	0	0	0	0
Moraxella	0	0	0	0	0	0	0	0	0	0	0	0	0	0	0	0	0	0	0	0	0	0	0	0	0	0	0	0	0	0	0	0	0	0	0	0	0	0	0.153492	0	0	0.152905	0	0	0	0
Deinococcus	0	0	0	0	0	0	0	0	0	0	0	0	0	0.251889	0	0	0	0	0	0	0	0	0	0	0	0	0	0	0	0	0	0	0	0	0	0	0	0	0	0.00996314	0	0.152905	0	0	0	0.00659109
Streptomyces	0	0	0	0	0	0	0	0	0	0	0	0	0	0	0	0	0	0	0	0	0	0	0	0	0	0	0	0	0	0	0	0	0	0	0	0	0	0	0.076746	0.00996314	0	0	0	0	0	0
Clostridium_XVIII	0	0	0	0	0	0	0	0	0	0	0	0	0	0	0	0	0	0	0	0	0.0714967	0	0	0	0	0	0	0	0	0	0	0	0	0	0	0	0	0	0	0	0	0	0	0	0	0
Ferruginibacter	0	0	0	0	0	0	0	0	0	0	0	0	0	0	0	0	0	0	0	0	0	0	0	0	0	0	0	0	0	0	0	0	0	0	0.095057	0	0	0	0	0	0	0	0	0	0	0
Clostridium_IV	0	0	0	0	0	0	0	0	0	0	0	0	0	0	0	0	0	0	0	0	0.0119161	0	0	0	0	0	0	0	0	0	0	0	0	0	0	0	0	0	0	0	0	0	0	0	0	0.00659109
Geodermatophilus	0	0	0	0	0	0	0	0	0	0	0	0	0	0	0	0	0	0	0	0	0	0	0	0	0	0	0	0	0	0	0	0	0.00517518	0	0	0	0	0	0	0	0	0	0	0	0	0
Rhodovulum	0	0	0	0	0	0	0	0	0	0	0	0	0	0	0	0	0	0	0	0	0	0	0.0070279	0	0	0	0	0	0	0	0	0	0	0	0	0	0	0	0	0	0	0	0	0	0	0
Lysobacter	0	0	0	0	0	0	0	0	0	0	0	0	0	0	0	0	0	0	0	0	0	0	0	0	0	0	0	0	0	0	0	0	0	0	0	0	0	0	0.076746	0	0	0	0	0	0	0
Mangrovibacter	0	0	0	0	0	0	0	0	0	0	0	0	0	0	0	0	0	0	0	0	0	0	0	0	0	0	0	0	0	0	0.0105485	0	0	0	0	0	0	0	0	0	0	0	0	0	0	0.00659109
Arcobacter	0	0	0	0	0	0	0	0	0	0	0	0	0	0	0	0	0	0	0	0.4158	0	0	0	0	0	0	0	0	0	0	0	0	0	0	0	0	0.131234	0	0	0	0.77821	0	0	0	0	0
Lucibacterium	0	0	0	0	0	0	0	0	0	0	0	0	0	0	0	0	0	0.174216	0	0	0	0	0	0	0	0	0	0	0	0	0	0	0	0	0	0	0	0	0	0	0	0	0	0	0	0
Peptostreptococcus	0	0	0	0	0	0	0	0	0	0	0	0	0	0	0	0	0	0	0	0	0	0	0	0	0	0	0	0	0	0.121212	0	0	0	0	0	0	0	0	0	0	0	0	0	0	0	0
Capnocytophaga	0	0	0	0	0	0	0	0	0	0	0	0	0	0	0	0	0	0	0	0	0	0	0	0	0	0	0	0	0	0	0	0	0	0	0	0	0.131234	0	0	0	0	0	0	0	0	0
Eubacterium	0	0	0	0	0	0	0	0	0	0	0	0	0	0	0	0	0	0	0	0	0.0119161	0	0	0	0	0	0	0	0	0	0	0	0	0	0	0	0	0	0	0	0	0	0	0	0	0
Ruminococcus2	0	0	0	0	0	0	0	0	0	0	0	0	0	0	0	0	0	0	0	0	0.0238322	0	0	0	0	0	0	0	0	0	0	0	0	0	0	0	0	0	0	0	0	0	0	0	0	0
Gemmatimonas	0	0	0	0	0.173913	0	0	0	0	0	0	0	0	0	0	0	0	0	0	0	0	0	0	0	0	0	0	0	0	0	0	0	0	0	0	0	0	0	0	0	0	0	0	0	0	0
Cupriavidus	0	0	0	0.180995	0	0	0	0	0	0	0	0	0	0	0.0331236	0	0	0	0	0	0	0	0	0	0	0	0	0	0	0	0	0	0	0	0	0	0	0	0	0	0	0	0	0	0	0.197733
Achromobacter	0	0	0	0	0	0	0	0	0	0	0	0	0	0	0	0	0	0	0	0	0	0	0	0	0	0	0	0	0	0	0	0	0	0	0	0	0	0	0	0	0	0.152905	0	0	0	0.0395465
Enterobacter	0.628931	1.59046	1.6129	1.44796	2.43478	2.8169	0.666667	0.558659	1.1257	1.44547	1.49254	1.19215	0.75188	2.267	1.52368	0.831025	2.47934	0.87108	2.34899	1.2474	2.77645	2.74622	3.04308	2.55284	1.69082	2.94748	2.58526	1.46482	3.11643	1.45455	3.58122	1.61948	1.42317	0.994318	1.3308	2.21675	1.1811	1.07034	1.45817	1.94281	0.77821	1.22324	0.519931	1.16845	1.29683	1.78619
Pseudoalteromonas	0	0	0	0	0	0	0	0	0	0	0	0	0	0	0	0	0	0	0	0.2079	0	0	0	0	0.0150966	0	0	0	0	0	0	0	0	0	0	0	0	0	0	0	0	0	0	0	0	0
Alloprevotella	0	0	0	0	0	0	0	0	0	0	0	0	0	0	0	0	0	0	0	0	0	0	0	0	0	0	0	0	0	0	0	0	0	0	0	0	0.262467	0	0	0	0	0	0	0	0	0
Bacillus	35.8491	31.8091	33.0645	35.4751	34.087	30.6338	38.6667	32.4022	34.7092	34.0342	31.3433	38.0084	31.109	33.2494	33.4217	39.0582	29.7521	33.4495	26.8456	30.9771	33.4009	41.0072	38.4988	39.543	37.0471	36.4952	38.0638	37.5696	39.1795	35.7576	38.8608	38.8931	38.9277	32.2443	34.2205	34.4828	24.5407	35.9327	30.7751	39.4042	30.3502	36.2385	32.0624	38.3642	33.4294	38.8149
Bordetella	0	0	0	0	0	0	0	0	0	0	0	0	0	0	0	0	0	0	0	0	0	0	0	0	0	0	0	0	0	0	0	0	0	0	0	0	0	0	0	0	0	0	0	0	0	0.0197733
Actinomyces	0	0	0	0	0	0	0	0	0	0	0	0	0	0	0	0	0	0	0	0	0	0	0	0	0	0	0	0	0	0	0	0	0	0	0	0	0.131234	0	0	0	0	0.152905	0	0.097371	0	0.00659109
Morganella	0	0	0	0	0	0	0	0	0	0	0	0	0	0	0	0.831025	0	0	0	0	0	0	0	0	0	0	0	0	0	0	0	0	0	0	0	0	0.131234	0	0	0	0	0	0	0	0	0
Neisseria	0	0	0	0	0	0	0	0	0	0	0	0	0	0	0	0	0	0	0	0	0	0	0	0	0	0	0	0	0	0	0	0	0	0	0	0	0.524934	0.458716	0	0	0	0	0	0	0	0
Aquicella	0	0	0	0	0	0	0	0	0	0	0	0	0	0	0	0	0	0	0	0	0	0	0	0	0	0	0	0	0	0	0	0	0	0.142045	0	0	0	0	0	0	0	0	0	0	0	0
Roseburia	0	0	0	0	0	0	0	0	0	0	0	0	0	0	0	0	0	0	0	0	0.0238322	0	0	0	0	0	0	0	0	0	0	0	0	0	0	0	0	0	0	0	0	0	0	0	0	0
Parabacteroides	0	0	0	0	0	0	0	0	0	0	0	0	1.59774	0	0	0.831025	0	0	0	0	2.06149	0	0.0070279	0	0	0	0	0	0	0	0	0	0	0	0	0	1.9685	0	0	0.00996314	0	0	0	0	0	1.27867
Sandaracinobacter	0	0	0	0	0	0	0	0	0	0	0	0	0	0	0	0	0	0	0	0	0	0	0	0	0	0	0	0	0	0	0	0	0	0	0	0	0	0.0764526	0	0	0	0	0	0	0	0
Alistipes	0	0	0	0	0	0	0	0	0	0	0	0	1.40977	0	0	0.554017	0	0	0	0	0.107245	0	0	0	0	0	0	0	0	0	0	0	0	0	0	0	0.393701	0	0	0	0	0	0	0	0	0.0856842
Hymenobacter	0	0	0	0	0	0	0	0	0	0	0	0	0	0	0	0	0	0	0	0	0.0238322	0	0	0	0	0	0	0	0	0	0	0	0	0	0	0	0	0	0	0.00996314	0	0	0	0	0	0
Kocuria	0	0	0	0	0	0.176056	0	0	0	0	0	0	0	0	0	0	0	0	0	0	0	0	0	0	0	0	0	0	0	0	0	0	0	0	0	0	0	0	0	0	0	0	0	0	0	0
Desulfovibrio	0	0	0	0	0	0	0	0	0	0	0	0	0	0	0	0	0	0	0	0	0	0	0	0	0	0	0	0	0	0	0	0	0	0	0	0	0	0	0	0	0	0	0	0	0	0.0790931
Megasphaera	0	0	0	0	0	0	0	0	0	0	0	0	0	0	0	0	0	0	0	0	0	0	0	0	0	0	0	0	0	0	0	0	0	0	0	0	0.131234	0	0	0	0	0	0	0	0	0
Anaerosporobacter	0	0	0	0	0	0	0	0	0	0	0	0	0	0	0	0	0	0	0	0	0.0119161	0	0	0	0	0	0	0	0	0	0	0	0	0	0	0	0	0	0	0	0	0	0	0	0	0
Endozoicomonas	0	0	0	0	0	0	0	0	0	0	0	0	0	0	0	0	0	0	0	0	0	0	0	0	0	0	0	0.030947	0	0	0	0	0	0	0	0	0	0	0	0	0	0	0	0	0	0
Blautia	0	0	0	0	0	0	0	0	0	0	0	0	0	0	0	0	0	0	0	0	0.0595806	0	0	0	0	0	0	0	0	0	0	0	0	0	0	0	0	0	0	0	0	0	0	0	0	0
Phenylobacterium	0	0	0	0	0	0	0	0	0	0	0	0	0	0.251889	0	0	0	0	0	0	0	0	0	0	0	0	0	0	0	0	0	0	0.00517518	0.142045	0	0	0	0	0	0	0	0	0.17331	0	0	0
Jeotgalibacillus	0	0	0	0	0	0	0	0	0	0	0	0	0	0	0	0	0	0	0	0	0	0	0	0	0	0	0	0	0	0	0	0	0.00517518	0	0	0	0	0	0	0	0	0	0	0	0	0
Porphyrobacter	0	0	0	0	0	0	0	0	0	0	0	0	0	0	0	0	0	0	0	0	0	0	0	0	0	0	0	0	0	0	0	0	0	0	0	0	0	0	0	0	0	0	0.17331	0	0	0
Natranaerovirga	0	0	0	0	0	0	0	0	0	0	0	0	0	0	0	0	0	0	0	0	0.119161	0	0	0	0	0	0	0	0	0	0	0	0	0	0	0	0	0	0	0	0	0	0	0	0	0
Propionispora	0	0	0	0	0	0	0	0	0	0	0	0	0.093985	0	0	0	0	0	0	0	0	0	0	0	0	0	0	0	0	0	0	0	0	0	0	0	0	0	0	0	0	0	0	0	0	0
Fusobacterium	0	0	0	0	0	0	0	0	0	0	0	0	0	0	0	0	0	0	0	0	0.0476644	0	0	0	0	0	0	0	0	0	0	0	0	0	0	0	0	0	0	0	0	0	0	0	0	0
Campylobacter	0	0	0	0	0	0	0	0	0	0	0	0	0	0	0	0	0	0	0	0	0	0	0	0	0	0	0	0	0	0	0	0	0	0.284091	0	0	0.131234	0	0	0	0	0	0	0	0	0
Giesbergeria	0	0	0	0	0	0	0	0	0	0	0	0	0	0	0	0	0	0	0	0	0	0	0	0	0	0	0	0	0	0	0	0	0	0	0	0	0.131234	0	0	0	0	0	0	0	0	0
Sphingobacterium	0	0	0	0	0	0	0	0	0	0	0	0	0	0	0	0	0	0	0	0	0	0	0	0	0	0	0	0	0	0	0	0	0	0	0	0	0.393701	0	0	0	0	0	0	0	0	0
Delftia	0	0	0	0	0	0	0	0	0	0	0	0	0.093985	0	0	0	0	0	0	0	0	0	0	0	0	0	0	0.165051	0	0	0	0	0	0	0	0	0	0	0	0	0	0	0	0	0	0.00659109
Anoxybacillus	0	0	0	0	0	0	0	0	0.187617	0	0	0	0	0	0	0	0	0	0	0	0.0238322	0.0263384	0.0070279	0.0148854	0.0150966	0	0	0.0412626	0.0263657	0	0.0158228	0.0510074	0.0310511	0	0	0	0	0	0.076746	0.0298894	0	0	0	0.097371	0.144092	0
Lactococcus	0	0	0	0	0	0	0	0	0	0	0	0	0	0	0	0	0	0	0	0	0	0	0	0	0	0	0.0550055	0	0	0	0	0	0	0	0	0	0	0	0	0	0	0	0	0	0	0
Clostridium_XI	0	0	0	0	0	0	0	0	0	0	0	0	0	0	0	0	0	0	0	0	0	0	0	0	0	0	0	0	0	0	0	0	0	0	0	0	0	0	0	0.00996314	0.389105	0	0	0	0	0.00659109
Lachnospiracea_incertae_sedis	0	0	0	0	0	0	0	0	0	0	0	0	0	0	0	0	0	0	0	0	0.21449	0	0	0	0	0	0	0	0	0	0	0	0	0	0	0	0	0	0	0	0	0	0	0	0	0
Granulicatella	0	0	0	0	0	0	0	0	0	0	0	0	0	0	0	0	0	0	0	0	0	0	0	0	0	0	0	0	0	0	0	0	0	0	0	0	0.131234	0	0	0	0	0	0	0	0	0
Leucobacter	0	0	0	0	0	0	0	0	0	0	0	0	0	0	0	0	0	0	0	0	0	0	0	0	0	0	0	0	0	0	0	0	0	0	0	0	0	0	0	0.00996314	0	0	0	0	0	0
Bilophila	0	0	0	0	0	0	0	0	0	0	0	0	0.093985	0	0	0	0	0	0	0	0	0	0	0	0	0	0	0	0	0	0	0	0	0	0	0	0	0	0	0	0	0	0	0	0	0.164777
Prevotella	0	0.198807	0	0	0	0	0	0	0	0	0	0	0	0	0	0	0	0	0	0	0	0	0	0	0	0	0	0	0	0	0	0	0	0	0	0	2.3622	0	0	0.0199263	0	0	0	0	0	0.0329554
Odoribacter	0	0	0	0	0	0	0	0	0	0	0	0	0	0	0	0	0	0	0	0	0.0834128	0	0	0	0	0.0535906	0	0	0	0	0	0	0	0	0	0	0.131234	0	0	0	0	0	0	0	0	0.00659109
Nocardioides	0	0	0	0	0.173913	0	0	0	0	0	0	0	0	0	0	0	0	0	0	0	0.0119161	0	0	0	0	0	0	0	0	0	0	0	0	0	0	0	0	0	0	0	0	0	0	0	0	0
Shewanella	0	0	0	0.0904977	0	0	0	0	0	0	0	0	0	0	0	0	0	0	0	0	0	0	0	0	0.0150966	0	0	0	0	0	0	0	0.00517518	0	0	0	0	0	0	0	0	0	0	0	0	0
Staphylococcus	0.209644	0	0	0	0	0	0	0	0	0	0	0	0	0	0	0	0	0	0	0	0	0	0	0	0.0150966	0	0	0.0103157	0	0.121212	0	0	0	0.284091	0	0.246305	0	0	0.076746	0	0	0.152905	0	0.194742	0	0.00659109
Eggerthella	0	0	0	0	0	0	0	0	0	0	0	0	0	0	0	0	0	0	0	0	0.0238322	0	0	0	0	0	0	0	0	0	0	0	0	0	0	0	0	0	0	0	0	0	0	0	0	0.0131822
Soonwooa	0	0	0	0	0	0	0	0	0	0	0	0	0	0	0	0	0	0	0	0	0	0	0	0	0	0	0	0	0	0	0	0	0	0	0	0	0.131234	0	0	0.0597788	0	0	0	0	0	0
Providencia	0	0	0	0	0	0	0	0	0	0	0	0	0	0	0	0.277008	0	0	0	0	0	0	0	0	0	0	0	0	0	0	0	0	0	0	0	0	0	0	0	0	0	0	0	0	0	0
Anaerococcus	0	0	0	0	0	0	0	0	0	0	0	0	0	0	0	0	0	0	0	0	0	0	0.0070279	0	0	0	0	0	0	0	0	0	0	0	0	0	0	0	0	0	0	0	0	0	0	0
Caulobacter	0	0	0	0.0904977	0	0	0	0	0	0	0	0	0	0	0	0	0	0	0	0	0	0	0	0	0	0	0	0	0	0	0	0	0	0	0	0	0	0	0	0	0	0	0	0	0	0
Anaerotruncus	0	0	0	0	0	0	0	0	0	0	0	0	0	0	0	0	0	0	0	0	0.0476644	0	0	0	0	0	0	0	0	0	0	0	0	0	0	0	0	0	0	0	0	0	0	0	0	0.00659109
Corynebacterium	0	0	0	0	0.173913	0.352113	0	0	0	0	0	0.0701262	0	0	0	0	0	0	0	0	0.0119161	0	0	0	0	0	0	0.0103157	0	0	0	0	0.0414014	0	0	0	0	0	0.537222	0.0298894	0	0.152905	0	0.194742	0	0
Bacteroides	0	0	0	0	0	0	0	0	0	0	0.746269	0	5.92105	0	0	6.6482	0	0	0	0	6.58961	0	0	0.00744269	0.0150966	0	0	0	0	0	0	0.0255037	0	0	0	0	4.98688	0.152905	0	0.00996314	0	0	0	0	0	0.922752
Pseudomonas	0	0	0	0	0	0	0	0	0	0	0	0	0	0	0	0	0	0	0	0	0.0119161	0.00175589	0	0	0	0	0	0.938725	0	0	0	0	0	0	0	0	0.131234	0.229358	0	0	1.55642	0	0	0	0	0
Planomicrobium	0	0	0	0	0	0	0	0	0	0	0	0	0	0	0	0	0	0	0	0	0	0.00175589	0	0	0	0	0	0	0.00527315	0	0	0	0	0	0	0	0	0	0	0	0	0	0	0	0	0
Pantoea	0.628931	1.78926	1.20968	0.81448	0.869565	0.352113	0	0.558659	0.750469	0.262812	1.49254	0.701262	1.59774	0.503778	0.960583	0	0	0.87108	1.00671	0.831601	0.452812	0.456533	0.597372	0.506103	0.800121	0.750268	0.165017	1.02125	0.442945	0.969697	0.437764	1.08391	1.05574	0.994318	0.760456	0.492611	0.524934	1.07034	0.920952	0.85683	0.77821	0.611621	0.34662	0.876339	1.29683	0.935935
Shinella	0	0	0	0	0	0	0	0	0	0	0	0	0	0	0	0	0	0	0	0	0	0	0	0	0	0	0	0	0	0	0	0	0	0	0	0	0	0	0.38373	0	0	0	0	0	0	0
Rhizobium	0	0	0	0	0	0	0	0	0	0	0	0	0	0	0	0	0	0	0	0	0	0	0	0	0	0	0	0	0	0	0	0	0	0	0	0	0	0	0	0	0	0	0	0	0	0.00659109
Pluralibacter	0	0	0	0	0	0	0	0	0	0	0	0	0	0	0	0	0	0	0	0	0	0.00526769	0.0070279	0.00744269	0	0.0535906	0	0	0	0	0	0	0	0	0	0	0	0	0	0.00996314	0	0	0	0	0	0
Mycobacterium	0	0	0	0	0	0	0	0	0	0	0	0	0	0	0.0331236	0	0	0	0	0.4158	0	0	0	0	0	0	0	0	0	0	0.00527426	0	0	0	0	0	0	0	0	0	0	0	0	0	0	0
Salmonella	13.4172	13.3201	17.7419	14.4796	16.6957	17.0775	11.3333	15.0838	14.2589	14.4547	10.4478	15.1473	10.8083	12.3426	16.7274	11.3573	14.876	14.9826	15.7718	16.4241	12.2855	12.6477	12.6151	12.2135	11.8961	14.3087	13.3113	12.0177	13.1829	13.3333	13.6498	11.1706	11.6649	15.767	13.7833	13.0542	8.53018	14.6024	12.4328	11.4377	15.5642	16.8196	12.825	14.3135	17.4352	10.961
Brevinema	0	0	0	0	0	0	0	0	0	0	0	0	0	0	0	0	0	0	0	0	0.0119161	0	0	0	0	0	0	2.29008	0	0	0	0	0.00517518	0	0	0	0.131234	0	0	0	0	0	0	0	0	0
Sphingopyxis	0	0	0	0	0	0	0	0	0	0	0	0	0.093985	0	0	0	0	0	0	0	0	0	0	0	0	0	0	0	0	0	0	0	0	0	0	0	0	0	0	0	0	0	0	0	0	0
Sediminibacterium	0	0	0	0	0.173913	0	1.33333	0	0	0	0	0	0.093985	0	0	0.277008	0	0	0	0	0	0	0	0	0	0	0	0	0	0	0	0	0	0.142045	0	0.246305	0	0.0764526	0	0	0	0	0	0	0	0
Yersinia	1.46751	2.58449	1.20968	1.62896	2.43478	1.76056	1.33333	1.67598	2.43902	2.75953	2.23881	1.75316	3.19549	2.51889	2.08678	1.66205	0.826446	2.09059	3.02013	1.4553	2.97903	3.00785	2.60735	2.76124	2.26449	2.46517	2.25523	2.10439	2.42038	1.69697	2.11498	1.96378	2.127	2.41477	1.80608	2.46305	1.9685	2.37003	2.14889	2.49078	3.50195	3.36391	0.866551	1.46056	1.58501	2.74848
Pseudoflavonifractor	0	0	0	0	0	0	0	0	0	0	0	0	0	0	0	0	0	0	0	0	0.0119161	0	0	0	0	0	0	0	0	0	0	0	0	0	0	0	0	0	0	0	0	0	0	0	0	0
Veillonella	0	0	0	0	0	0	0	0	0.187617	0	0	0	0	0	0	0	0	0	0	0	0	0	0	0	0	0	0	0	0	0	0	0	0	0	0	0.246305	1.31234	0	0	0	0	0	0	0	0	0
Anaerovorax	0	0	0	0	0	0	0	0	0	0	0	0	0	0	0	0	0	0	0	0	0	0	0	0	0	0	0	0	0	0	0	0	0	0	0	0	0	0	0	0	0	0	0	0	0	0.00659109
Sphingomonas	0	0	0	0	0	0	0	0	0	0	0	0	0	0	0	0	0	0	0	0	0	0	0	0	0	0	0	0.0103157	0	0	0	0	0	0	0	0	0	0	0	0	0	0	0.17331	0	0	0
Cronobacter	2.30608	1.19284	2.01613	1.35747	1.21739	1.40845	2	2.23464	3.37711	1.31406	0	1.75316	1.31579	2.01511	1.19245	0.831025	0.826446	1.56794	1.00671	1.2474	0.512393	0.561887	0.597372	0.535874	1.60024	0.857449	0.49505	1.53703	0.442945	1.57576	0.421941	1.53022	1.25239	0.852273	1.42586	1.97044	0.393701	0.688073	1.68841	1.20554	1.16732	1.07034	1.55979	1.16845	1.00865	1.16662
Virgibacillus	0	0	0	0	0	0	0	0	0	0	0	0	0	0	0	0	0	0	0	0	0	0	0	0	0	0	0	0.0103157	0	0	0	0	0.00517518	0	0	0	0	0	0	0	0	0	0	0	0	0
Flavonifractor	0	0	0	0	0	0	0	0	0	0	0	0	0	0	0	0	0	0	0	0	0	0	0	0	0	0	0	0	0	0	0	0	0	0	0	0	0	0	0	0	0	0	0	0	0	0.00659109
Jahnella	0	0	0	0	0	0	0	0	0	0	0	0.0701262	0	0.251889	0	0	0	0	0	0	0	0	0	0	0	0	0	0	0	0	0	0	0	0	0	0	0	0	0	0	0	0	0	0	0	0
Aerococcus	0	0	0	0	0	0	0	0	0	0	0	0	0.093985	0	0	0	0	0	0	0	0	0	0	0	0	0	0	0	0	0	0	0	0	0	0	0	0	0	0	0	0	0	0	0	0	0
Propionigenium	0	0	0	0	0	0	0	0	0	0	0	0	0	0	0	0	0	0	0	0	0	0	0	0	0.0150966	0	0	0	0	0	0.00527426	0	0	0	0	0	0	0	0	0	0	0	0	0	0	0
Clostridium_XlVa	0	0	0	0	0	0	0	0	0	0	0	0	0	0	0	0	0	0	0	0	0.822212	0	0	0.00744269	0	0	0	0	0	0	0	0	0	0	0	0	0	0	0	0	0	0	0	0	0	0.0527287
Rikenella	0	0	0	0	0	0	0	0	0	0	0	0	0.093985	0	0	0	0	0	0	0	0.0119161	0	0	0	0	0	0	0	0	0	0	0	0	0	0	0	0	0	0	0	0	0	0	0	0	0.00659109
Paracoccus	0	0	0	0	0	0	0	0.558659	0	0	0	0	0	0	0	0	0	0	0	0	0	0	0	0	0	0	0	0	0	0	0	0	0	0	0	0	0	0.0764526	0.38373	0	0	0	0	0	0	0.00659109
Oscillibacter	0	0	0	0	0	0	0	0	0	0	0	0	0	0	0	0	0	0	0	0	0.0357483	0	0	0	0	0	0	0	0	0	0	0	0	0	0	0	0	0	0	0	0	0	0	0	0	0.0131822
Massilia	0	0	0	0	0	0	0	0	0	0	0	0	0	0	0	0	0	0	0	0	0	0	0	0	0	0	0	0	0	0	0	0	0	0	0	0	0	0	0.076746	0	0	0	0	0	0	0
Barnesiella	0	0	0	0	0	0	0	0	0	0	0	0	0.093985	0	0	0	0	0	0	0	0	0	0	0	0	0	0	0	0	0	0	0	0	0	0	0	0	0	0	0	0	0	0	0	0	0
Polaromonas	0	0	0	0	0	0.176056	0	0	0	0	0	0	0	0	0	0	0	0	0	0	0	0	0	0	0	0	0	0	0	0	0	0	0	0	0	0	0	0	0	0	0	0	0	0	0	0
Riemerella	0	0	0	0	0	0	0	0	0	0	0	0	0	0	0	0	0	0	0	0	0	0	0	0	0	0	0	0	0	0	0	0	0	0	0	0	0.131234	0	0	0.0199263	0	0	0	0	0	0
Blastococcus	0	0	0	0	0	0	0	0	0	0	0	0	0	0	0	0	0	0	0	0	0	0	0	0	0	0	0	0	0	0	0	0	0	0	0	0	0	0	0	0.00996314	0	0	0	0	0	0
Akkermansia	0	0	0	0	0	0	0	0	0	0	0	0	0	0	0	0	0	0	0	0	0.0476644	0	0	0	0	0	0	0	0	0	0	0	0	0	0	0	0.131234	0	0	0	0	0	0	0	0	0.0527287
Clostridium_sensu_stricto	0	0	0	0	0	0	0	0	0	0	0	0	0	0	0	0.277008	0	0	0.33557	0	0.0119161	0	0	0	0	0	0	0	0	0	0	0	0	0	0	0	0.131234	0.152905	0	0	0.77821	0	0	0	0	0
Proteiniclasticum	0	0	0	0	0	0	0	0	0	0	0	0	0	0	0	0	0	0	0	0	0	0	0	0	0	0	0	0	0	0	0	0	0	0	0	0	0.131234	0	0	0	0	0	0	0	0	0
Cetobacterium	0	0	0	0	0	0	0	0	0	0	0	0	0	0	0	1.93906	0	0	0	0	0	0	0	0	0	0	0	0	0	0	0	0	0	0	0	0	0.524934	0	0	0	0	0	0	0	0	0
Dorea	0	0	0	0	0	0	0	0	0	0	0	0	0	0	0	0	0	0	0	0	0.0238322	0	0	0	0	0	0	0	0	0	0	0	0	0	0	0	0	0	0	0	0	0	0	0	0	0
Ilumatobacter	0	0	0	0	0.173913	0	0	0	0	0	0	0	0	0	0	0	0	0	0	0	0	0	0	0	0	0	0	0	0	0	0	0	0	0	0	0	0	0	0	0	0	0	0	0	0	0
Rubellimicrobium	0	0	0	0	0	0	0	0	0	0	0	0	0	0.755668	0	0	0	0	0	0	0	0	0	0	0	0	0	0	0	0	0	0	0	0	0	0	0	0	0	0	0	0	0	0	0	0
Novosphingobium	0	0	0	0	0	0	0	0	0	0	0	0	0	0	0	0	0	0	0	0	0	0	0	0	0	0	0	0	0.00527315	0	0	0	0	0	0	0	0	0	0	0	0	0	0	0	0	0
Sedimentibacter	0	0	0	0	0	0	0	0	0	0	0	0	0.093985	0	0	0	0	0	0	0	0	0	0	0	0	0	0	0	0	0	0	0	0	0	0	0	0	0	0	0	0	0	0	0	0	0
Gemmobacter	0	0	0	0	0	0	0	0	0	0	0	0	0	0	0	0	0	0	0	0	0	0	0	0	0	0	0	0	0	0	0	0	0	0	0	0	0	0	0	0.00996314	0	0	0	0	0	0
Micrococcus	0	0	0	0	0	0	0	0	0	0	0	0	0	0	0	0	0	0	0	0	0	0	0	0	0	0	0	0	0	0	0	0	0	0	0	0	0	0	0.076746	0	0	0	0	0	0	0.00659109
Jeotgalicoccus	0	0	0	0	0	0	0	0	0	0	0	0	0	0	0	0	0	0	0	0	0	0	0	0	0	0	0	0	0	0	0	0	0	0	0	0	0	0.458716	0	0	0	0	0	0	0	0
Abiotrophia	0	0	0	0	0	0	0	0	0	0	0	0	0	0	0	0	0	0	0	0	0	0	0	0	0	0	0	0	0	0	0.00527426	0	0	0	0	0	0.131234	0	0	0	0	0	0	0	0	0
Photobacterium	0	0	0	0	0	0	0	0	0	0	0	0	0	0	0	0	0	0.522648	0	0	0	0	0	0	0.362319	0	0	0.030947	0.00527315	0	0.0105485	0	0.0103504	0.284091	0	0	0	0	0	0	0	0	2.94627	0	0	0
Comamonas	0	0	0	0	0	0	0	0	0	0	0	0	0	0	0	0	0	0	0	0	0	0	0	0	0	0	0	0	0	0	0	0	0	0	0	0	0.524934	0	0	0	0	0	0	0	0	0
Rothia	0	0	0	0	0	0	0	0	0	0	0	0	0	0	0	0	0	0	0	0	0	0	0	0	0	0	0	0	0	0	0	0	0	0	0	0	0	0	0	0.00996314	0	0	0	0	0	0
Planococcaceae_incertae_sedis	0	0	0	0	0	0	0	0	0	0	0	0	0	0	0	0	0	0	0	0	0	0.00175589	0	0	0	0	0	0	0	0	0	0	0	0	0	0	0	0	0	0	0	0	0	0	0	0
Arthrobacter	0	0	0	0	0	0	0	0	0	0	0	0	0	0	0	0	0	0	0	0	0	0	0	0	0.0150966	0	0	0	0	0.121212	0	0	0	0	0	0	0	0	0	0	0	0	0.34662	0	0	0
Microbacterium	0	0	0	0	0.173913	0	0	0	0	0	0	0	0	0	0	0	0	0	0	0	0	0	0	0	0	0	0	0	0	0	0	0	0	0	0	0	0	0	0	0	0	0	0	0	0	0
Pontibacter	0	0	0	0	0	0	0	0	0	0	0	0	0	0	0	0	0	0	0.671141	0	0	0	0	0	0	0	0	0	0	0	0	0	0	0	0	0	0	0	0	0	0	0	0	0	0	0
Pelomonas	0.209644	0.198807	0	0.452489	0.347826	0.176056	0	1.11732	0	0.262812	0	0	0.18797	0	0.132494	0	0	0.174216	0	0.4158	0.0357483	0.00351179	0.0070279	0.0148854	0.0603865	0.107181	0.0550055	0.103157	0.0316389	0.242424	0.0263713	0.0255037	0.0310511	0	0	0.492611	0	0.535168	0.076746	0	0	0.152905	0.693241	0.097371	0.144092	0
Aquabacterium	0	0	0	0	0	0	0	0	0	0	0	0	0	0	0	0	0	0	0	0	0	0	0	0	0	0	0	0	0	0	0	0	0	0	0	0	0	0	0	0	0	0	0	0.097371	0	0
Propionibacterium	0	0	0	0.0904977	0	0	0	0	0	0.262812	0	0	0	0	0	0	0	0	0	0	0	0	0	0	0	0	0	0	0	0	0	0	0	0.284091	0	0.246305	0.131234	0.0764526	0	0.00996314	0	0	0	0.097371	0.144092	0
Fibrella	0	0	0	0	0	0.176056	0	0	0	0	0	0	0	0	0	0	0	0	0	0	0	0	0	0	0	0	0	0	0	0	0	0	0	0	0	0	0	0	0	0	0	0	0	0	0	0
Limnohabitans	0	0	0	0	0	0	0	0	0	0	0	0	0	0	0	0	0	0	0	0	0	0	0	0	0	0	0	0	0	0	0	0	0	0	0	0	0	0	0	0.0298894	0	0	0	0	0	0
Citrobacter	0.209644	0.198807	0	0.0904977	0	0.176056	0	0	0.187617	0.131406	0	0.0701262	0	0.251889	0.264988	0.277008	0.826446	0.174216	0.671141	0	0.0953289	0.156275	0.126502	0.11164	0.105676	0.375134	0.110011	0.0928409	0.168741	0.121212	0.237342	0.102015	0.0931532	0.284091	0	0.492611	0	0.152905	0.076746	0.1893	0	0	0	0.097371	0	0.191142
Anaerorhabdus	0	0	0	0	0	0	0	0	0	0	0	0	0	0	0	0	0	0	0	0	0	0	0	0	0	0	0	0	0	0	0	0	0	0	0	0	0.131234	0	0	0	0	0	0	0	0	0
Coprobacillus	0	0	0	0	0	0	0	0	0	0	0	0	0	0	0	0	0	0	0	0	0.0119161	0	0	0	0	0	0	0	0	0	0	0	0	0	0	0	0	0	0	0	0	0	0	0	0	0
Butyricimonas	0	0	0	0	0	0	0	0	0	0	0	0	0	0	0	0	0	0	0	0	0.0714967	0	0	0	0	0	0	0	0	0	0	0	0	0	0	0	0.787402	0	0	0	0	0	0	0	0	0.0131822
GpI	0	0	0	0	0	0	0	0	0.187617	0	0	0	0	0	0	0	0	0	0	0.2079	0	0	0	0	0	0	0	0.0103157	0.00527315	0	0	0	0	0	0	0	0	0	0	0	0	0	0	0	0	0
Erysipelotrichaceae_incertae_sedis	0	0	0	0	0	0	0	0	0	0	0	0	0.37594	0	0	0	0	0	0	0	0.0834128	0	0	0	0	0	0	0	0	0	0	0	0	0	0	0	0	0	0	0	0	0	0	0	0	0
Paucibacter	0	0	0	0	0	0	0	0	0	0	0	0	0	0	0	0	0	0	0	0	0	0	0	0	0	0	0	0	0	0	0	0	0	0	0	0	0	0	0	0.00996314	0	0	0	0	0	0
Geobacillus	0	0	0	0	0	0	0	0	0	0	0	0	0	0	0	0	0	0	0	0	0	0	0	0	0	0	0	0	0	0	0	0	0	0	0	0	0	0.0764526	0	0	0	0	0	0	0	0
Gemella	0	0	0	0	0	0	0	0	0	0	0	0	0	0	0	0	0	0	0	0	0	0	0	0	0	0	0	0	0	0	0	0	0	0	0	0	0.131234	0	0	0	0	0	0	0	0	0
Clostridium_XlVb	0	0	0	0	0	0	0	0	0	0	0	0	0.093985	0	0	0	0	0	0	0	0.107245	0	0	0	0	0	0	0.030947	0	0	0	0	0	0.142045	0	0	0	0	0	0	0.389105	0	0	0	0	0
Methylobacterium	0.209644	0	0	0.0904977	0.521739	0	1.33333	0.558659	0.187617	0	0	0	0.093985	0	0.0331236	0	0	0.174216	0	0.2079	0.0595806	0	0.0070279	0.0148854	0.0150966	0.0535906	0	0.0206313	0.0105463	0.121212	0.0158228	0.0127518	0.00517518	0.568182	0.095057	0.985222	0.524934	0	0.230238	0.00996314	0	0	0	0.097371	0.288184	0.00659109
Niabella	0	0	0	0	0	0	0	0	0	0	0	0	0	0	0	0	0	0	0	0	0	0	0	0	0	0	0	0	0	0	0	0	0	0	0	0	0	0	0	0	0	0	0	0	0	0.00659109
Turicibacter	0	0	0	0	0	0	0	0	0	0	0	0	0	0	0	0	0	0	0	0	0	0	0	0	0	0	0	0	0	0	0	0	0	0	0	0	0	0	0	0	0.389105	0	0	0	0	0
Brevundimonas	0	0	0	0	0	0	0	0	0	0	0	0	0	0	0	0	0	0	0	0	0	0	0	0	0	0	0	0	0	0	0	0	0	0	0	0	0.131234	0	0	0	0	0	0	0	0.288184	0
Aliivibrio	0	0	0	0	0	0	0	0	0	0	0	0	0	0	0	0	0	1.74216	0	0	0	0	0	0	0.0301932	0	0	0	0	0	0	0.0127518	0	0	0	0	0	0	0	0	0	0	2.59965	0	0	0
Chlamydophila	0	0	0	0	0	0	0	0	0	0	0	0	0	0	0	0	0	0	0	0	0	0	0	0	0	0	0	0	0	0	0	0	0	0	0	0	0	0	0	0	0	0	0	0	0	0.0197733
Stenotrophomonas	0	0	0.806452	0	0	0	0	0	0.187617	0	0	0	0	0	0	0	0	0	0	0	0	0	0	0	0	0	0	0	0	0	0	0	0	0	0	0	0	0	0	0	0	0	0	0	0	0
Enterovibrio	0	0	0	0	0	0	0	0	0	0	0	0	0	0	0	0	0	0.696864	0	0.2079	0	0	0	0	0	0	0	0.0103157	0	0	0	0	0	0	0	0.246305	0	0	0	0	0	0	0	0	0	0
Methyloversatilis	0	0.198807	0	0	0	0.176056	0	0	0	0	0	0.0701262	0	0	0.0331236	0	0	0	0	0	0	0	0.0070279	0	0.0150966	0	0	0	0	0	0	0	0	0	0.095057	0	0	0.0764526	0	0	0	0	0	0	0	0
Acidocella	0	0	0	0	0	0	0	0	0	0	0	0	0	0	0	0	0	0	0	0	0	0	0	0	0	0	0	0	0	0	0	0	0	0	0	0	0	0	0	0	0	0	0	0	0.144092	0
Oceanobacillus	1.25786	0.397614	0.806452	1.44796	1.21739	0.704225	0	1.67598	0.750469	1.05125	1.49254	1.54278	1.50376	0.503778	1.35807	1.10803	1.65289	1.91638	1.67785	2.079	1.45377	1.5645	1.79914	1.74903	1.31341	1.60772	1.59516	1.44419	1.69795	1.93939	1.4557	1.3772	1.46458	1.42045	0.95057	1.47783	0.787402	1.91131	0.920952	1.893	0.389105	1.07034	0.866551	0.876339	1.15274	1.73346
Streptophyta	0	0	0	0	0	0	0	0	0.187617	0	0	0	0	0	0	0	0	0	0	0	0	0.00526769	0	0.0148854	0	0	0	0	0.00527315	0	0	0	0.00517518	0	0	0	0	0	0	0	0	0	0	0	0	0.0131822
Burkholderia	0	0	0	0.271493	0	0	0	0.558659	0	0	0.746269	0	0	0	0	0	0	0	0	0	0.0119161	0.00175589	0	0	0	0	0	0	0	0	0	0	0	0	0.095057	0	0	0.0764526	0.076746	0	0.389105	0	0	0	0	0
Elizabethkingia	0	0	0	0	0	0	0	0	0	0	0	0	0	0	0	0	0	0	0	0	0	0	0	0	0	0	0	0	0	0	0	0	0	0	0	0	0	0	0	0.00996314	0	0	0	0	0	0
Ensifer	0	0	0	0	0	0	0	0	0	0	0	0	0	0	0	0	0	0	0	0	0	0	0	0	0	0	0	0	0	0	0	0	0	0	0	0	0	0	0.076746	0	0	0	0	0	0	0
Myroides	0	0	0	0	0	0	0	0	0	0	0	0	0	0	0	0	0	0	0	0	0	0	0	0	0	0	0	0	0	0	0	0	0	0	0	0	0.393701	0	0	0	0	0	0	0	0	0
Blastomonas	0	0	0	0	0	0	0	0	0	0	0	0	0	0	0	0	0	0	0	0.2079	0	0	0	0	0	0	0	0	0	0	0	0	0	0	0	0	0	0	0	0	0	0	0	0	0	0
Leifsonia	0	0	0	0	0	0	0	0	0	0	0	0	0	0	0	0	0	0	0	0	0	0	0	0.00744269	0	0	0	0	0	0	0	0	0	0	0	0	0	0.0764526	0	0	0	0	0	0	0	0
Empedobacter	0	0	0	0	0	0	0	0	0	0	0	0	0	0	0	0	0	0	0	0	0	0	0	0	0	0	0	0	0	0	0	0	0	0	0	0	0.262467	0	0	0	0	0	0	0	0	0
Sphingobium	0	0	0	0	0	0	0	0	0	0	0	0	0	0	0	0	0	0	0	0	0	0	0	0	0	0	0	0	0.0158194	0	0	0	0	0	0	0	0	0	0	0	0	0	0	0	0	0
Cloacibacillus	0	0	0	0	0	0	0	0	0	0	0	0	0	0	0	0	0	0	0	0	0	0	0	0	0	0	0	0	0	0	0	0	0	0	0	0	0	0	0	0	0	0	0	0	0	0.217506
Chryseobacterium	0	0	0	0	0	0	0	0	0	0	0	0	0	0	0	0	0	0	0	0	0	0	0	0	0	0	0	0	0	0	0	0	0	0	0	0	2.09974	0	0	3.02879	0	0	0	0	0	0
Kluyvera	0	0	0	0	0	0	0	0	0	0	0	0	0	0	0	0	0	0	0	0	0	0	0	0	0	0	0	0	0	0	0	0	0	0	0	0	0	0.0764526	0	0	0	0	0	0	0	0
Acinetobacter	0	0	0	0	0.173913	0	0	0	0	0	0.746269	0	0	0	0	0	0	0	0	0	0.0238322	0	0	0	0	0	0	0	0	0	0	0	0	0.142045	0	0	2.3622	0	7.90483	0.0199263	0.389105	0	0	0	0	0
Cloacibacterium	0	0	0	0	0	0	0	0	0	0	0	0	0	0	0	0	0	0	0	0	0	0	0	0	0	0	0	0	0	0	0	0	0	0	0	0	0.524934	0	0	0	0	0	0	0	0	0
Vibrio	0	0	0	0	0	0	0	0	0	0	0	0	0	0	0	0	0	0.348432	0	0.2079	0	0	0	0	0.377415	0	0	0.103157	0	0	0	0	0	0	0	0	0	0	0	0	0	0	2.59965	0	0	0
Ralstonia	0.209644	0.198807	0	0	0	0.176056	0	0	0.375235	0	0	0	0.093985	0	0.0331236	0.554017	0.826446	0	0.33557	0	0	0.00351179	0.0140558	0.0223281	0.0150966	0	0	0.0103157	0.0105463	0.242424	0.0105485	0	0.0103504	0	0	0	0	0.0764526	0	0	0.389105	0	0.17331	0	0.288184	0.00659109
Kineosporia	0	0	0	0	0	0	0	0	0	0	0	0	0	0	0	0	0	0	0	0	0	0	0	0	0	0	0	0	0	0	0	0	0	0.142045	0	0	0	0	0	0	0	0	0	0	0	0
Psychrobacter	0	0	0	0	0	0	0	0	0	0	0	0	0	0	0	0	0	0	0	0	0	0	0	0	0	0	0	0	0	0	0	0	0	0	0	0.246305	0	0	0	0	0	0	0	0	0	0.00659109
Brevibacterium	0	0	0	0	0.173913	0	0	0	0	0	0	0	0	0	0	0	0	0	0	0	0.0119161	0	0	0	0	0	0	0	0	0	0	0	0	0	0	0	0	0	0	0	0	0	0	0	0.144092	0
Mesorhizobium	0.209644	0	0	0.271493	0	0	0	0	0.187617	0	0	0.140252	0	0	0.0331236	0	0	0.174216	0	0.4158	0.0119161	0	0.0140558	0.00744269	0	0	0	0.0103157	0	0	0	0	0.00517518	0	0.190114	0.246305	0	0.0764526	0.38373	0	0	0	0.17331	0	0.576369	0
Modestobacter	0	0	0	0	0	0	0	0	0	0	0	0	0	0	0	0	0	0	0	0	0.0119161	0	0	0	0	0	0	0	0	0	0	0	0	0	0	0	0	0	0	0	0	0	0	0	0	0
Buttiauxella	0.838574	1.59046	0.806452	1.53846	0.521739	1.05634	0.666667	1.67598	1.50094	0.262812	2.23881	1.47265	1.12782	1.00756	0.960583	1.10803	0.826446	1.56794	2.01342	0.623701	0.0714967	0.131692	0.105419	0.096755	0.286836	0	0.110011	0.453889	0.142375	0.727273	0.131857	0.382555	0.336387	0.994318	0.855513	1.47783	0.918635	0.917431	0.76746	0.567899	1.16732	0.458716	1.38648	0.97371	1.00865	0.494332
Nubsella	0	0	0	0	0	0	0	0	0	0	0	0	0.093985	0	0	0	0	0	0	0	0	0	0	0	0	0	0	0	0	0	0	0	0	0	0	0	0	0	0	0	0	0	0	0	0	0
Acidovorax	0	0	0	0	0	0	0	0	0	0	0	0	0	0	0	0	0	0	0	0	0	0	0	0	0	0	0	0	0	0	0	0	0	0	0	0	0.131234	0	0	0.0199263	0	0	0	0	0	0

## Sheet: Table S6
Table S6. Mantel test and Procrustes analyses of the correlations between bacterial communities and antibiotic resistome in each hatitat.
Significant results were shown in red color.
In the Mantel test, both Pearson's and Spearman's correlations were assessed
In the Procrustes analysis, "all dimensions" is equal to the number of samples in each habitat as shown in the brackets.
It is very common to see low p-values from Procrustes analyses, such that a result should be considered significant when there is both a low M2 value (<0.6), and a low p-value (<0.05).
A.	Mantel test	Pearson		Spearman			B.	Procrustes analysis	Two dimensions		All dimensions
		p.value	statistic r	p.value	statistic r				Monte Carlo p-value	M2	Monte Carlo p-value	M2
	Marine	0.2779	0.072	0.1611	0.1095			Marine (25)	0.0217	0.823	0.02	0.828
	Freshwater	0.35079	0.06155	0.35972	0.05714			Freshwater (7)	0.2013	0.715	0.1731	0.675
	Amphibious	0.016667	0.8372	0.020833	0.8393			Amphibious (6)	0.0135	0.273	0.0155	0.332
	Terrestrail	0.1024	0.2256	0.0944	0.2551			Terrestrail (8)	0.0477	0.557	0.0257	0.514

## Sheet: Table S7
Table S7. Potential bacterial host and mobile ARGs identified in wild vertebrates.
MLS=Macrolide, lincosamide and streptogramin
Coverage=Subject coverage calculated as alignment length/Subject gene length
Although some contigs were aligned to some of the ARGs with simiar levels of identity, not all of them were identified to co-localize with MGEs due to the different coverages caused by varied contig length. Only those that matched the cut-off were considered as putative mobile ARGs.
NA, not available
ARG contig	Vertebrate host	Habitat	Antibiotic resistance genes						Putative MGEs		Potential bacterial host
			Hit sequence	Source of the hit sequence	ARG	ARG type	Identity (%)	Coverage (%)	Hit plasmid (95% identity+20% coverage)	MGEs found in NR, PFAM and TIGRFAMS database	Phylum	Class	Orders	Family	Genus	Species
BWLTYC_DN16766_c2_g2_i1_len763	Cartilaginous fish	Marine	YP_001687825 tetA	Multispecies including some clinical isolates	tetA	Tetracycline	100	26.5152		TIGR03744 conjugative_transfer_ATPase
BWLTYC_DN16766_c5_g1_i1_len627	Cartilaginous fish	Marine	gi|1004696287|gb|AMP47315.1| tetA	Environemental samples	tetA	Tetracycline	100	23.4848			Proteobacteria	Gammaproteobacteria
BWLTYC_DN16766_c5_g1_i11_len346	Cartilaginous fish	Marine	gi|1031655761|gb|ANG24271.1| TEM_1	Synthetic construct	TEM_1	Beta-lactam	95.7	40.2098	NG_050214.1		Proteobacteria	Gammaproteobacteria	Enterobacteriales	Enterobacteriaceae
BWLTYC_DN16766_c5_g1_i12_len2439	Cartilaginous fish	Marine	NC_010558.1.6276004.p01 catA	NA	catA	Chloramphenicol	92.8	69.863		PF13392.6 HNH endonuclease	Proteobacteria	Gammaproteobacteria
BWLTYC_DN16766_c5_g1_i4_len1368	Cartilaginous fish	Marine	gi|1004696287|gb|AMP47315.1| tetA	Environemental samples	tetA	Tetracycline	100	23.4848	NZ_CP005786.1		Proteobacteria	Gammaproteobacteria	Enterobacteriales	Enterobacteriaceae
BWLTYC_DN16766_c5_g1_i6_len265	Cartilaginous fish	Marine	gi|1004696287|gb|AMP47315.1| tetA	Environemental samples	tetA	Tetracycline	97.7	22.2222			Proteobacteria	Gammaproteobacteria	Enterobacteriales	Enterobacteriaceae
BWLTYC_DN16766_c5_g3_i1_len469	Cartilaginous fish	Marine	DQ909059.1.gene1.p1 TEM_157	Clinical isolate	TEM_157	Beta-lactam	100	54.1958			Proteobacteria	Gammaproteobacteria	Enterobacteriales	Enterobacteriaceae
BWLTYG_DN12037_c0_g1_i1_len366	Cartilaginous fish	Marine	ACB17731 acrA	Environemental isolate	acrA	Multidrug	100	29.5844			Proteobacteria	Gammaproteobacteria	Enterobacteriales	Enterobacteriaceae
BWLTYG_DN5344_c0_g1_i10_len2983	Cartilaginous fish	Marine	GQ149347.1.gene4.p1 TEM_171	Multispecies including some clinical isolates	TEM_171	Beta-lactam	99.7	100	NC_025174.1	PF03811.13 Zn_Tnp_IS1	Proteobacteria	Gammaproteobacteria	Enterobacteriales	Enterobacteriaceae
BWLTYG_DN5344_c0_g1_i11_len3615	Cartilaginous fish	Marine	GQ149347.1.gene4.p1 TEM_171	Multispecies including some clinical isolates	TEM_171	Beta-lactam	99.7	100	NC_025174.1	PF03811.13 Zn_Tnp_IS1	Proteobacteria	Gammaproteobacteria	Enterobacteriales	Enterobacteriaceae
BWLTYG_DN5344_c0_g1_i12_len2989	Cartilaginous fish	Marine	GQ149347.1.gene4.p1 TEM_171	Multispecies including some clinical isolates	TEM_171	Beta-lactam	99.7	100	NC_025174.1	PF03811.13 Zn_Tnp_IS1	Proteobacteria	Gammaproteobacteria	Enterobacteriales	Enterobacteriaceae
BWLTYG_DN5344_c0_g1_i2_len624	Cartilaginous fish	Marine	gi|1004696287|gb|AMP47315.1| tetA	Environemental samples	tetA	Tetracycline	100	23.4848			Proteobacteria	Gammaproteobacteria	Enterobacteriales	Enterobacteriaceae	Escherichia	Escherichia coli
BWLTYG_DN5344_c0_g1_i7_len2769	Cartilaginous fish	Marine	gi|1031681095|gb|ANG36371.1 TEM_1	Synthetic construct	TEM_1	Beta-lactam	97.4	53.8462	NC_025174.1	PF03811.13 Zn_Tnp_IS1	Proteobacteria	Gammaproteobacteria	Enterobacteriales	Enterobacteriaceae
BWLTYG_DN5344_c0_g1_i9_len2439	Cartilaginous fish	Marine	GQ149347.1.gene4.p1 TEM_171	Multispecies including some clinical isolates	TEM_171	Beta-lactam	99.7	100	NC_025174.1		Proteobacteria	Gammaproteobacteria
BWLTYG_DN5344_c0_g4_i1_len593	Cartilaginous fish	Marine	NC_010558.1.6276004.p01 catA	NA	catA	Chloramphenicol	92.8	69.863			Proteobacteria	Gammaproteobacteria
BWLTYS_DN39834_c9_g1_i1_len2404	Cartilaginous fish	Marine	GQ149347.1.gene4.p1 TEM_171	Multispecies including some clinical isolates	TEM_171	Beta-lactam	99.6	98.951	NC_025010.1		Proteobacteria	Gammaproteobacteria
BWLTYS_DN39834_c9_g1_i10_len1580	Cartilaginous fish	Marine	gi|1031655761|gb|ANG24271.1| TEM_1	Synthetic construct	TEM_1	Beta-lactam	100	23.7762	NZ_CP005786.1		Bacteroidetes	Bacteroidia	Bacteroidales	Bacteroidaceae	Bacteroides
BWLTYS_DN39834_c9_g1_i11_len855	Cartilaginous fish	Marine	gi|1004696287|gb|AMP47315.1| tetA	Environemental samples	tetA	Tetracycline	100	23.4848			Proteobacteria	Gammaproteobacteria	Enterobacteriales	Enterobacteriaceae	Escherichia	Escherichia coli
BWLTYS_DN39834_c9_g1_i19_len384	Cartilaginous fish	Marine	gi|1004696287|gb|AMP47315.1| tetA	Environemental samples	tetA	Tetracycline	100	20.202			Proteobacteria	Gammaproteobacteria	Enterobacteriales	Enterobacteriaceae	Escherichia	Escherichia coli
BWLTYS_DN39834_c9_g1_i21_len738	Cartilaginous fish	Marine	gi|1004696287|gb|AMP47315.1| tetA	Environemental samples	tetA	Tetracycline	100	23.4848			Proteobacteria	Gammaproteobacteria	Enterobacteriales	Enterobacteriaceae
BWLTYS_DN39834_c9_g1_i23_len261	Cartilaginous fish	Marine	GQ149347.1.gene4.p1 TEM_171	Multispecies including some clinical isolates	TEM_171	Beta-lactam	100	24.4755			Proteobacteria	Gammaproteobacteria
BWLTYS_DN39834_c9_g1_i24_len1330	Cartilaginous fish	Marine	AY040093.1.gene1.p01 TEM_102	Broad-host range plasmid	TEM_102	Beta-lactam	99.2	83.9161	NZ_CP005786.1		Proteobacteria	Gammaproteobacteria
BWLTYS_DN39834_c9_g1_i25_len1473	Cartilaginous fish	Marine	AY040093.1.gene1.p01 TEM_102	Broad-host range plasmid	TEM_102	Beta-lactam	99.2	83.9161	NZ_CP005786.1		Proteobacteria	Gammaproteobacteria
BWLTYS_DN39834_c9_g1_i29_len2307	Cartilaginous fish	Marine	AY040093.1.gene1.p01 TEM_102	Broad-host range plasmid	TEM_102	Beta-lactam	99.2	83.9161	NC_025010.1		Proteobacteria	Gammaproteobacteria
BWLTYS_DN39834_c9_g1_i3_len933	Cartilaginous fish	Marine	gi|1004696287|gb|AMP47315.1| tetA	Environemental samples	tetA	Tetracycline	96.9	24.2424			Proteobacteria	Gammaproteobacteria	Enterobacteriales	Enterobacteriaceae
BWLTYS_DN39834_c9_g1_i31_len1047	Cartilaginous fish	Marine	gi|1004696287|gb|AMP47315.1| tetA	Environemental samples	tetA	Tetracycline	100	22.4747			Proteobacteria	Gammaproteobacteria	Enterobacteriales	Enterobacteriaceae
BWLTYS_DN39834_c9_g1_i32_len930	Cartilaginous fish	Marine	gi|1004696287|gb|AMP47315.1| tetA	Environemental samples	tetA	Tetracycline	100	22.4747			Proteobacteria	Gammaproteobacteria	Enterobacteriales	Enterobacteriaceae
BWLTYS_DN39834_c9_g1_i4_len2006	Cartilaginous fish	Marine	AY040093.1.gene1.p01 TEM_102	Broad-host range plasmid	TEM_102	Beta-lactam	99.2	83.9161	NZ_CP005786.1		Proteobacteria	Gammaproteobacteria
BWLTYS_DN39834_c9_g1_i7_len2091	Cartilaginous fish	Marine	GQ149347.1.gene4.p1 TEM_171	Multispecies including some clinical isolates	TEM_171	Beta-lactam	99.6	98.951	NC_025025.1		Proteobacteria	Gammaproteobacteria
BWLTYS_DN39834_c9_g1_i9_len816	Cartilaginous fish	Marine	gi|1004696287|gb|AMP47315.1| tetA	Environemental samples	tetA	Tetracycline	96.9	24.2424			Proteobacteria	Gammaproteobacteria	Enterobacteriales	Enterobacteriaceae
DHHHBHC_DN14689_c0_g1_i1_len2237	Cartilaginous fish	Marine	GQ149347.1.gene4.p1 TEM_171	Multispecies including some clinical isolates	TEM_171	Beta-lactam	99.7	100	NC_025174.1		Proteobacteria	Gammaproteobacteria
DHHHBHC_DN14689_c0_g1_i2_len1305	Cartilaginous fish	Marine	GQ149347.1.gene4.p1 TEM_171	Multispecies including some clinical isolates	TEM_171	Beta-lactam	99.7	100	NC_019058.1		Proteobacteria	Gammaproteobacteria
DHHHBHC_DN14689_c0_g1_i3_len1334	Cartilaginous fish	Marine	XP_001893601 aph(3')_I	Clinical isolate	aph(3')_I	Aminoglycoside	99	39.5257
DHHHBHC_DN14689_c0_g1_i4_len1283	Cartilaginous fish	Marine	GQ149347.1.gene4.p1 TEM_171	Multispecies including some clinical isolates	TEM_171	Beta-lactam	99.7	100	NC_019058.1		Proteobacteria	Gammaproteobacteria
DHHHBHC_DN14689_c0_g3_i4_len735	Cartilaginous fish	Marine	AF326777.3.gene18.p01 cat_chloramphenicol_acetyltransferase	Multispecies including some clinical isolates	cat	Chloramphenicol	94.7	34.2466
DHHHBHC_DN14689_c0_g7_i1_len336	Cartilaginous fish	Marine	gi|1004696287|gb|AMP47315.1| tetA	Environemental samples	tetA	Tetracycline	100	28.2828			Proteobacteria	Gammaproteobacteria	Enterobacteriales	Enterobacteriaceae
DHHHBHC_DN14776_c8_g3_i2_len1143	Cartilaginous fish	Marine	YP_001687825 tetA	Multispecies including some clinical isolates	tetA	Tetracycline	100	32.8283		TIGR03744 conjugative_transfer_ATPase
DHHHBHC_DN14776_c8_g3_i3_len1329	Cartilaginous fish	Marine	YP_001687825 tetA	Multispecies including some clinical isolates	tetA	Tetracycline	100	52.2727		TIGR03744 conjugative_transfer_ATPase
DHHHBHC_DN14776_c8_g4_i1_len920	Cartilaginous fish	Marine	gi|1004696287|gb|AMP47315.1| tetA	Environemental samples	tetA	Tetracycline	100	23.4848			Proteobacteria	Gammaproteobacteria	Enterobacteriales	Enterobacteriaceae
DHHHBHC_DN17744_c0_g1_i1_len247	Cartilaginous fish	Marine	gi|896035711|ref|WP_049091836.1| mdtN	Multispecies	mdtN	Multidrug	100	23.9067			Proteobacteria	Gammaproteobacteria	Enterobacteriales	Enterobacteriaceae
DHHHBHC_DN21574_c0_g1_i1_len275	Cartilaginous fish	Marine	YP_001477378 rosA	Multispecies	rosA	Fosmidomycin	90	22.1675			Proteobacteria	Gammaproteobacteria	Enterobacteriales	Enterobacteriaceae	Escherichia	Escherichia coli
DHHHBHC_DN29541_c0_g1_i1_len308	Cartilaginous fish	Marine	gi|928821630|ref|WP_053882393.1| mdtN	Multispecies	mdtN	Multidrug	100	29.7376			Proteobacteria	Gammaproteobacteria	Enterobacteriales	Enterobacteriaceae	Shigella
DHHHBHGS_DN11475_c0_g1_i1_len3035	Cartilaginous fish	Marine	GQ149347.1.gene4.p1 TEM_171	Multispecies including some clinical isolates	TEM_171	Beta-lactam	99.7	100	NC_025025.1		Proteobacteria	Gammaproteobacteria
DHHHBHGS_DN11475_c0_g1_i12_len721	Cartilaginous fish	Marine	gi|1004696287|gb|AMP47315.1| tetA	Environemental samples	tetA	Tetracycline	100	23.4848			Proteobacteria	Gammaproteobacteria	Enterobacteriales	Enterobacteriaceae
DHHHBHGS_DN11475_c0_g1_i18_len2479	Cartilaginous fish	Marine	GQ149347.1.gene4.p1 TEM_171	Multispecies including some clinical isolates	TEM_171	Beta-lactam	99.7	100	NC_025025.1		Proteobacteria	Gammaproteobacteria
DHHHBHGS_DN11475_c0_g1_i6_len2527	Cartilaginous fish	Marine	GQ149347.1.gene4.p1 TEM_171	Multispecies including some clinical isolates	TEM_171	Beta-lactam	99.7	100	NC_025025.1		Proteobacteria	Gammaproteobacteria
DHHHBHGS_DN11475_c0_g1_i7_len1220	Cartilaginous fish	Marine	gi|1031631057|gb|ANG12696.1 TEM_1	Synthetic construct	TEM_1	Beta-lactam	87.1	48.951			Proteobacteria	Gammaproteobacteria
DHHHBHGS_DN11475_c0_g1_i9_len2624	Cartilaginous fish	Marine	GQ149347.1.gene4.p1 TEM_171	Multispecies including some clinical isolates	TEM_171	Beta-lactam	99.7	100	NC_025025.1		Proteobacteria	Gammaproteobacteria
DHHHBHGS_DN11475_c0_g2_i1_len3084	Cartilaginous fish	Marine	YP_001687825 tetA	Multispecies including some clinical isolates	tetA	Tetracycline	100	49.4949		TIGR03744 conjugative_transfer_ATPase; PF05367.11 Phage_endonuclease_I
DHHHBHGS_DN11475_c0_g5_i3_len1813	Cartilaginous fish	Marine	NC_010558.1.6276004.p01 catA	NA	catA	Chloramphenicol	92.8	69.863		PF13392.6 HNH endonuclease
DHMMC_DN17249_c4_g2_i1_len609	Jawless fish	Marine	YP_001687825 tetA	Multispecies including some clinical isolates	tetA	Tetracycline	100	49.4949			Proteobacteria	Gammaproteobacteria	Enterobacteriales	Enterobacteriaceae
DHMMC_DN17249_c4_g4_i2_len3343	Jawless fish	Marine	GQ149347.1.gene4.p1 TEM_171	Multispecies including some clinical isolates	TEM_171	Beta-lactam	99.7	100	NC_025025.1		Proteobacteria	Gammaproteobacteria
DHMMC_DN17249_c4_g4_i7_len2497	Jawless fish	Marine	GQ149347.1.gene4.p1 TEM_171	Multispecies including some clinical isolates	TEM_171	Beta-lactam	99.7	100	NC_025174.1		Proteobacteria	Gammaproteobacteria
DHMMC_DN17249_c4_g6_i1_len859	Jawless fish	Marine	AF326777.3.gene18.p01 cat_chloramphenicol_acetyltransferase	Multispecies including some clinical isolates	cat	Chloramphenicol	97.1	31.9635		PF03811.13 Zn_Tnp_IS1
DHMMC_DN42271_c0_g1_i1_len1934	Jawless fish	Marine	NC_010558.1.6276004.p01 catA	NA	catA	Chloramphenicol	92.8	69.863		PF13392.6 HNH endonuclease
DHMMG_DN3351_c5_g3_i1_len3168	Jawless fish	Marine	GQ149347.1.gene4.p1 TEM_171	Multispecies including some clinical isolates	TEM_171	Beta-lactam	99.7	100	NC_025025.1		Proteobacteria	Gammaproteobacteria
DHMMG_DN3351_c5_g3_i11_len3531	Jawless fish	Marine	GQ149347.1.gene4.p1 TEM_171	Multispecies including some clinical isolates	TEM_171	Beta-lactam	99.7	100	NC_025025.1		Proteobacteria	Gammaproteobacteria
DHMMG_DN3351_c5_g3_i8_len2296	Jawless fish	Marine	GQ149347.1.gene4.p1 TEM_171	Multispecies including some clinical isolates	TEM_171	Beta-lactam	99.7	100	NC_025174.1		Proteobacteria	Gammaproteobacteria
DHMMG_DN5823_c0_g1_i1_len258	Jawless fish	Marine	YP_001687825 tetA	Multispecies including some clinical isolates	tetA	Tetracycline	100	21.7172
DHMMS_DN23479_c0_g2_i2_len1916	Jawless fish	Marine	GQ149347.1.gene4.p1 TEM_171	Multispecies including some clinical isolates	TEM_171	Beta-lactam	99.7	100	NC_025174.1		Proteobacteria	Gammaproteobacteria
DHMMS_DN23479_c0_g2_i3_len620	Jawless fish	Marine	gi|1004696287|gb|AMP47315.1| tetA	Environemental samples	tetA	Tetracycline	100	33.8384			Proteobacteria	Gammaproteobacteria	Enterobacteriales	Enterobacteriaceae	Escherichia	Escherichia coli
DHMMS_DN23479_c0_g2_i4_len2915	Jawless fish	Marine	GQ149347.1.gene4.p1 TEM_171	Multispecies including some clinical isolates	TEM_171	Beta-lactam	99.7	100	NC_025174.1		Proteobacteria	Gammaproteobacteria
DHMMS_DN23479_c0_g4_i1_len221	Jawless fish	Marine	AF326777.3.gene18.p01 cat_chloramphenicol_acetyltransferase	Multispecies including some clinical isolates	cat	Chloramphenicol	100	33.3333
DHMMS_DN63606_c0_g1_i1_len268	Jawless fish	Marine	YP_001687825 tetA	Multispecies including some clinical isolates	tetA	Tetracycline	100	21.4646			Proteobacteria	Gammaproteobacteria	Enterobacteriales	Enterobacteriaceae
FZFYC_DN165567_c2_g1_i1_len1275	Lungfish	Freshwater	CAA67774 cat_chloramphenicol_acetyltransferase	Clinical isolate	cat	Chloramphenicol	85.1	33.79
FZFYC_DN165567_c25_g1_i1_len429	Lungfish	Freshwater	gi|1004696287|gb|AMP47315.1| tetA	Environemental samples	tetA	Tetracycline	100	23.4848			Proteobacteria
FZFYC_DN165567_c25_g1_i2_len474	Lungfish	Freshwater	gi|1004696287|gb|AMP47315.1| tetA	Environemental samples	tetA	Tetracycline	89	27.5253			Proteobacteria
FZFYC_DN165567_c25_g2_i1_len344	Lungfish	Freshwater	gi|1004696287|gb|AMP47315.1| tetA	Environemental samples	tetA	Tetracycline	100	28.7879			Proteobacteria	Gammaproteobacteria	Enterobacteriales	Enterobacteriaceae
FZFYC_DN225648_c0_g1_i1_len242	Lungfish	Freshwater	gi|446082489|ref|WP_000160344.1| mexX	Multispecies	mexX	Multidrug	100	20.7792			Proteobacteria	Gammaproteobacteria	Enterobacteriales	Enterobacteriaceae
FZFYC_DN330478_c0_g1_i1_len216	Lungfish	Freshwater	gi|116668015|pdb|2I68 emrE	NA	emrE	Multidrug	100	27.7372			Proteobacteria	Gammaproteobacteria	Enterobacteriales	Enterobacteriaceae	Escherichia	Escherichia coli
FZFYF_DN130013_c0_g1_i1_len881	Lungfish	Freshwater	GQ149347.1.gene4.p1 TEM_171	Multispecies including some clinical isolates	TEM_171	Beta-lactam	100	44.0559			Proteobacteria	Gammaproteobacteria
FZFYF_DN130013_c0_g1_i3_len381	Lungfish	Freshwater	X97254.1.gene1.p01 TEM_178	Clinical isolate	TEM_178	Beta-lactam	92.2	31.5789
FZFYF_DN130013_c0_g1_i8_len1717	Lungfish	Freshwater	GQ149347.1.gene4.p1 TEM_171	Multispecies including some clinical isolates	TEM_171	Beta-lactam	100	43.7063	NZ_CP011006.1
FZFYF_DN130013_c0_g5_i1_len1084	Lungfish	Freshwater	YP_001687825 tetA	Multispecies including some clinical isolates	tetA	Tetracycline	100	58.8384		TIGR03744 conjugative_transfer_ATPase
FZFYF_DN130013_c0_g6_i1_len583	Lungfish	Freshwater	DQ909059.1.gene1.p1 TEM_157	Clinical isolate	TEM_157	Beta-lactam	100	58.7413			Proteobacteria	Gammaproteobacteria
FZFYG_DN149090_c6_g2_i10_len2256	Lungfish	Freshwater	GQ149347.1.gene4.p1 TEM_171	Multispecies including some clinical isolates	TEM_171	Beta-lactam	99.7	100	NC_025174.1		Proteobacteria	Gammaproteobacteria
FZFYG_DN149090_c6_g2_i15_len2223	Lungfish	Freshwater	GQ149347.1.gene4.p1 TEM_171	Giant panda	TEM_171	Beta-lactam	99.7	100	NC_025025.1		Proteobacteria	Gammaproteobacteria
FZFYG_DN149090_c6_g2_i16_len1405	Lungfish	Freshwater	gi|1031626545|gb|ANG10578.1 TEM_1	Synthetic construct	TEM_1	Beta-lactam	99	34.965	NZ_CP011006.1
FZFYG_DN149090_c6_g2_i4_len2250	Lungfish	Freshwater	GQ149347.1.gene4.p1 TEM_171	Giant panda	TEM_171	Beta-lactam	99.7	100	NC_025174.1		Proteobacteria	Gammaproteobacteria
FZFYG_DN149090_c6_g2_i5_len1932	Lungfish	Freshwater	AY040093.1.gene1.p01 TEM_102	Broad-host range plasmid	TEM_102	Beta-lactam	99.2	83.9161	NC_025010.1		Proteobacteria	Gammaproteobacteria
FZFYG_DN149090_c6_g2_i9_len1728	Lungfish	Freshwater	DQ909059.1.gene1.p1 TEM_157	Clinical isolate	TEM_157	Beta-lactam	100	61.8881	NC_009716.1
FZFYG_DN149090_c6_g8_i1_len235	Lungfish	Freshwater	CAA67774 cat_chloramphenicol_acetyltransferase	Clinical isolate	cat	Chloramphenicol	100	35.1598			Proteobacteria	Gammaproteobacteria	Enterobacteriales	Enterobacteriaceae
GDSWC_DN129288_c0_g1_i1_len286	Amphibians	Amphibious	AF336096.1.gene1.p01 omp36	Clinical isolate	omp36	Multidrug	86	24.734			Proteobacteria	Gammaproteobacteria	Enterobacteriales	Enterobacteriaceae
GDSWC_DN129288_c0_g1_i2_len310	Amphibians	Amphibious	gi|505808389|ref|WP_015706141.1| omp36	Multispecies	omp36	Multidrug	85	26.6667			Proteobacteria	Gammaproteobacteria	Enterobacteriales	Enterobacteriaceae
GDSWC_DN170494_c9_g1_i1_len334	Amphibians	Amphibious	gi|1004696287|gb|AMP47315.1| tetA	Environemental samples	tetA	Tetracycline	100	23.4848			Proteobacteria	Gammaproteobacteria
GDSWC_DN170494_c9_g3_i1_len4472	Amphibians	Amphibious	YP_001687825 tetA	Multispecies including some clinical isolates	tetA	Tetracycline	100	49.4949		TIGR03744 conjugative_transfer_ATPase; PF05367.11 Phage_endonuclease_I	Proteobacteria	Gammaproteobacteria	Enterobacteriales	Enterobacteriaceae	Escherichia	Escherichia coli
GDSWC_DN223582_c0_g1_i1_len311	Amphibians	Amphibious	gi|505808389|ref|WP_015706141.1| omp36	Multispecies	omp36	Multidrug	85.4	27.4667			Proteobacteria	Gammaproteobacteria	Enterobacteriales	Enterobacteriaceae
GDSWC_DN255720_c0_g1_i1_len598	Amphibians	Amphibious	ZP_04557016 tetQ	Clinical isolate	tetQ	Tetracycline	99.4	26.484	NG_048272.1		Bacteroidetes	Bacteroidia	Bacteroidales	Bacteroidaceae	Bacteroides
GDSWC_DN331381_c0_g1_i1_len349	Amphibians	Amphibious	CAA63057 mdtH	Clinical isolate	mdtH	Multidrug	100	28.8557			Proteobacteria	Gammaproteobacteria	Enterobacteriales	Enterobacteriaceae
GDSWC_DN336501_c0_g1_i1_len259	Amphibians	Amphibious	YP_001175678| mexE	Multispecies	mexE	Multidrug	100	21.4106			Proteobacteria	Gammaproteobacteria	Enterobacteriales	Enterobacteriaceae
GDSWF_DN118299_c10_g2_i1_len2761	Amphibians	Amphibious	GQ149347.1.gene4.p1 TEM_171	Giant panda	TEM_171	Beta-lactam	99.7	100	NC_025174.1		Proteobacteria	Gammaproteobacteria
GDSWF_DN118299_c2_g1_i2_len375	Amphibians	Amphibious	gi|1004696287|gb|AMP47315.1| tetA	Environemental samples	tetA	Tetracycline	100	23.4848			Proteobacteria	Gammaproteobacteria	Enterobacteriales	Enterobacteriaceae
GDSWF_DN118299_c8_g2_i1_len1319	Amphibians	Amphibious	AF326777.3.gene18.p01 cat_chloramphenicol_acetyltransferase	Multispecies including some clinical isolates	cat	Chloramphenicol	82.5	28.7671
GDSWF_DN124566_c0_g1_i1_len224	Amphibians	Amphibious	AF326777.3.gene18.p01 cat_chloramphenicol_acetyltransferase	Multispecies including some clinical isolates	cat	Chloramphenicol	93.8	29.2237			Proteobacteria	Gammaproteobacteria	Pseudomonadales	Moraxellaceae	Acinetobacter	Acinetobacter pittii
GDSWF_DN216447_c0_g1_i1_len813	Amphibians	Amphibious	YP_001687825 tetA	Multispecies including some clinical isolates	tetA	Tetracycline	100	24.7475		TIGR03744 conjugative_transfer_ATPase
GDSWG_DN24361_c3_g1_i1_len1066	Amphibians	Amphibious	YP_001687825 tetA	Multispecies including some clinical isolates	tetA	Tetracycline	99.3	37.6263		TIGR03744 conjugative_transfer_ATPase
GDSWG_DN24361_c3_g2_i1_len2565	Amphibians	Amphibious	NC_010558.1.6276004.p01 catA	NA	catA	Chloramphenicol	92.8	69.863		PF05367.11 Phage_endonuclease_I
GDSWG_DN24361_c5_g3_i1_len2754	Amphibians	Amphibious	GQ149347.1.gene4.p1 TEM_171	Giant panda	TEM_171	Beta-lactam	99.7	100	NC_025174.1		Proteobacteria	Gammaproteobacteria
GDSWG_DN24361_c5_g3_i3_len2907	Amphibians	Amphibious	GQ149347.1.gene4.p1 TEM_171	Giant panda	TEM_171	Beta-lactam	99.7	100	NC_025025.1		Proteobacteria	Gammaproteobacteria
GDSWG_DN41664_c0_g1_i1_len309	Amphibians	Amphibious	CAA63057 mdtH	Clinical isolate	mdtH	Multidrug	100	25.6219			Proteobacteria	Gammaproteobacteria	Enterobacteriales	Enterobacteriaceae
GDSWG_DN9941_c0_g1_i2_len257	Amphibians	Amphibious	ZP_02775049| mdfA	Multispecies including some clinical isolates	mdfA	Multidrug	95.3	20.7317			Proteobacteria	Gammaproteobacteria	Enterobacteriales	Enterobacteriaceae	Escherichia	Escherichia coli
GDYYC_DN137057_c0_g1_i1_len367	Amphibians	Amphibious	AAP97129 class_B_beta_lactamase	Fish	class_B_beta_lactamase	Beta-lactam	99.2	48.0315			Proteobacteria	Gammaproteobacteria	Aeromonadales	Aeromonadaceae	Aeromonas
GDYYC_DN137414_c0_g1_i1_len688	Amphibians	Amphibious	gi|26110020|gb|AAN82225.1|AE016766_313 TolC	Clinical isolate	TolC	Multidrug	95.7	41.1067			Proteobacteria	Gammaproteobacteria	Enterobacteriales	Enterobacteriaceae
GDYYC_DN143960_c0_g1_i1_len509	Amphibians	Amphibious	gi|779838086|ref|WP_045343334.1| TolC	Multispecies	TolC	Multidrug	80.5	34.3496			Proteobacteria	Gammaproteobacteria	Enterobacteriales	Enterobacteriaceae	Hafnia	Hafnia alvei
GDYYC_DN150861_c0_g1_i1_len310	Amphibians	Amphibious	CP004022.1.gene834.p01 ompF	Clinical isolate	ompF	Multidrug	81.6	24.3697			Proteobacteria	Gammaproteobacteria	Enterobacteriales	Enterobacteriaceae
GDYYC_DN167347_c0_g1_i1_len603	Amphibians	Amphibious	gi|927044729|gb|ALD75936.1| mdfA	Clinical isolate	mdfA	Multidrug	98.2	42			Proteobacteria	Gammaproteobacteria	Enterobacteriales	Enterobacteriaceae
GDYYC_DN168463_c0_g1_i1_len359	Amphibians	Amphibious	gi|689837811|dbj|GAL46031.1| emrD	Clinical isolate	emrD	Multidrug	98.3	30.829			Proteobacteria	Gammaproteobacteria	Enterobacteriales	Enterobacteriaceae
GDYYC_DN17479_c0_g1_i1_len919	Amphibians	Amphibious	YP_002848373| mexE	Multispecies	mexE	Multidrug	99.3	72.4638			Proteobacteria	Gammaproteobacteria	Enterobacteriales	Enterobacteriaceae
GDYYC_DN17479_c0_g1_i2_len284	Amphibians	Amphibious	gi|489927712|ref|WP_003831044.1| mexE	Multispecies	mexE	Multidrug	98.9	23.6776			Proteobacteria	Gammaproteobacteria	Enterobacteriales	Enterobacteriaceae	Citrobacter
GDYYC_DN181897_c0_g1_i1_len352	Amphibians	Amphibious	CP001918.1.gene1258.p01 mexE	Clinical isolate	mexE	Multidrug	82.9	29.471			Proteobacteria	Gammaproteobacteria	Enterobacteriales	Enterobacteriaceae
GDYYC_DN197469_c0_g1_i1_len264	Amphibians	Amphibious	YP_002847275 ksgA	Multispecies	ksgA	Kasugamycin	100	31.8681			Proteobacteria	Gammaproteobacteria	Enterobacteriales	Enterobacteriaceae	Salmonella	Salmonella enterica
GDYYC_DN209113_c0_g1_i1_len385	Amphibians	Amphibious	gi|851911870|ref|WP_048215532.1| TolC	Clinical isolate	TolC	Multidrug	100	25.9184			Proteobacteria	Gammaproteobacteria	Enterobacteriales	Enterobacteriaceae	Citrobacter	Citrobacter freundii complex
GDYYC_DN210755_c0_g1_i1_len753	Amphibians	Amphibious	BAD46890 tetQ	Clinical isolate	tetQ	Tetracycline	100	38.0518	NG_048272.1
GDYYC_DN227732_c0_g1_i1_len532	Amphibians	Amphibious	CAA67774 cat_chloramphenicol_acetyltransferase	Clinical isolate	cat	Chloramphenicol	84.5	32.4201
GDYYC_DN243645_c0_g1_i1_len368	Amphibians	Amphibious	gi|391322939|gb|EIQ79610.1| mdtL	Clinical isolate	mdtL	Multidrug	96.7	31.0433			Proteobacteria	Gammaproteobacteria	Enterobacteriales	Enterobacteriaceae	Citrobacter
GDYYC_DN31328_c0_g1_i1_len378	Amphibians	Amphibious	YP_002846930| emrD	Multispecies	emrD	Multidrug	100	31.7259			Proteobacteria	Gammaproteobacteria	Enterobacteriales	Enterobacteriaceae
GDYYC_DN71417_c0_g1_i1_len886	Amphibians	Amphibious	BAD46890 tetQ	Clinical isolate	tetQ	Tetracycline	99.3	41.0959	NG_048272.1		Bacteroidetes	Bacteroidia	Bacteroidales	Bacteroidaceae	Bacteroides
GDYYC_DN85546_c5_g1_i10_len1607	Amphibians	Amphibious	gi|1031655761|gb|ANG24271.1| TEM_1	Synthetic construct	TEM_1	Beta-lactam	98.5	23.7762	NZ_CP005786.1
GDYYC_DN85546_c5_g1_i11_len1124	Amphibians	Amphibious	GQ149347.1.gene4.p1 TEM_171	Giant panda	TEM_171	Beta-lactam	99.5	63.986	NC_019058.1		Proteobacteria	Gammaproteobacteria
GDYYC_DN85546_c5_g1_i2_len2216	Amphibians	Amphibious	AY040093.1.gene1.p01 TEM_102	Broad-host range plasmid	TEM_102	Beta-lactam	95.7	72.7273	NZ_CP005786.1
GDYYC_DN85546_c5_g1_i3_len439	Amphibians	Amphibious	gi|1004696287|gb|AMP47315.1| tetA	Environemental samples	tetA	Tetracycline	100	36.6162			Proteobacteria	Gammaproteobacteria	Enterobacteriales	Enterobacteriaceae
GDYYC_DN85546_c5_g1_i5_len382	Amphibians	Amphibious	YP_001687825 tetA	Multispecies including some clinical isolates	tetA	Tetracycline	98.3	29.2929
GDYYC_DN85546_c5_g1_i6_len501	Amphibians	Amphibious	gi|1004696287|gb|AMP47315.1| tetA	Environemental samples	tetA	Tetracycline	100	30.303
GDYYC_DN85546_c5_g1_i9_len3217	Amphibians	Amphibious	AY040093.1.gene1.p01 TEM_102	Broad-host range plasmid	TEM_102	Beta-lactam	95.7	72.7273	NZ_CP005786.1		Proteobacteria	Gammaproteobacteria
GDYYGS_DN119962_c5_g3_i10_len1613	Amphibians	Amphibious	GQ149347.1.gene4.p1 TEM_171	Giant panda	TEM_171	Beta-lactam	100	50.6993			Proteobacteria	Gammaproteobacteria
GDYYGS_DN119962_c5_g3_i13_len703	Amphibians	Amphibious	AY040093.1.gene1.p01 TEM_102	Broad-host range plasmid	TEM_102	Beta-lactam	98.4	43.007
GDYYGS_DN119962_c5_g3_i14_len1939	Amphibians	Amphibious	AY040093.1.gene1.p01 TEM_102	Broad-host range plasmid	TEM_102	Beta-lactam	99	72.028	NZ_CP005786.1
GDYYGS_DN119962_c5_g3_i16_len2576	Amphibians	Amphibious	AY040093.1.gene1.p01 TEM_102	Broad-host range plasmid	TEM_102	Beta-lactam	99	72.028	NC_025010.1		Proteobacteria	Gammaproteobacteria
GDYYGS_DN119962_c5_g3_i17_len1356	Amphibians	Amphibious	GQ149347.1.gene4.p1 TEM_171	Giant panda	TEM_171	Beta-lactam	100	50.6993			Proteobacteria	Gammaproteobacteria
GDYYGS_DN119962_c5_g3_i4_len501	Amphibians	Amphibious	AY040093.1.gene1.p01 TEM_102	Broad-host range plasmid	TEM_102	Beta-lactam	98.3	40.2098
GDYYGS_DN119962_c5_g3_i5_len926	Amphibians	Amphibious	GQ149347.1.gene4.p1 TEM_171	Giant panda	TEM_171	Beta-lactam	100	50.6993			Proteobacteria	Gammaproteobacteria
GDYYGS_DN119962_c5_g3_i6_len660	Amphibians	Amphibious	AY040093.1.gene1.p01 TEM_102	Broad-host range plasmid	TEM_102	Beta-lactam	99.2	44.0559
GDYYGS_DN119962_c5_g3_i7_len1002	Amphibians	Amphibious	AY040093.1.gene1.p01 TEM_102	Broad-host range plasmid	TEM_102	Beta-lactam	99	72.028
GSXHC_DN14758_c3_g4_i1_len2250	Cartilaginous fish	Marine	NC_010558.1.6276004.p01 catA	NA	catA	Chloramphenicol	92.8	69.863		PF13392.6 HNH endonuclease
GSXHC_DN14758_c3_g6_i1_len872	Cartilaginous fish	Marine	YP_001687825 tetA	Multispecies including some clinical isolates	tetA	Tetracycline	100	60.6061		WP_000347712.1 DNA recombination protein RmuC
GSXHC_DN14758_c3_g6_i2_len2089	Cartilaginous fish	Marine	YP_001687825 tetA	Multispecies including some clinical isolates	tetA	Tetracycline	100	60.6061		TIGR03744 conjugative_transfer_ATPase; PF05367.11 Phage_endonuclease_I
GSXHC_DN21747_c0_g1_i1_len447	Cartilaginous fish	Marine	gi|515606494|ref|WP_017039094.1| TolC	Multispecies	TolC	Multidrug	84.8	33.2569			Proteobacteria	Gammaproteobacteria	Vibrionales	Vibrionaceae	Vibrio
GSXHC_DN33348_c0_g1_i1_len382	Cartilaginous fish	Marine	gi|727765868|ref|WP_033870271.1| mdtL	Multispecies	mdtL	Multidrug	100	24.8082			Proteobacteria	Gammaproteobacteria	Enterobacteriales	Enterobacteriaceae
GSXHG_DN36795_c1_g1_i1_len883	Cartilaginous fish	Marine	AY040093.1.gene1.p01 TEM_102	Broad-host range plasmid	TEM_102	Beta-lactam	99.4	54.8951			Proteobacteria
GSXHG_DN36795_c1_g1_i10_len2569	Cartilaginous fish	Marine	GQ149347.1.gene4.p1 TEM_171	Giant panda	TEM_171	Beta-lactam	99.5	68.5315	NC_009716.1		Proteobacteria	Gammaproteobacteria
GSXHG_DN36795_c1_g1_i2_len2522	Cartilaginous fish	Marine	NC_010558.1.6276004.p01 catA	NA	catA	Chloramphenicol	92.8	69.863		PF13392.6 HNH endonuclease	Proteobacteria	Gammaproteobacteria	Enterobacteriales	Enterobacteriaceae	Escherichia
GSXHG_DN36795_c1_g1_i3_len2064	Cartilaginous fish	Marine	AY040093.1.gene1.p01 TEM_102	Broad-host range plasmid	TEM_102	Beta-lactam	99.5	68.1818	NC_009716.1		Proteobacteria	Gammaproteobacteria
GSXHG_DN36795_c1_g1_i4_len1606	Cartilaginous fish	Marine	AY040093.1.gene1.p01 TEM_102	Broad-host range plasmid	TEM_102	Beta-lactam	99.4	54.8951		TIGR03744 conjugative_transfer_ATPase	Proteobacteria	Gammaproteobacteria
GSXHG_DN36795_c1_g1_i5_len3069	Cartilaginous fish	Marine	NC_010558.1.6276004.p01 catA	NA	catA	Chloramphenicol	92.8	69.863		PF13392.6 HNH endonuclease
GSXHG_DN36795_c1_g1_i7_len2547	Cartilaginous fish	Marine	AY040093.1.gene1.p01 TEM_102	Broad-host range plasmid	TEM_102	Beta-lactam	99.5	68.1818	NZ_CP005786.1
GSXHG_DN36795_c1_g1_i8_len1415	Cartilaginous fish	Marine	AY040093.1.gene1.p01 TEM_102	Broad-host range plasmid	TEM_102	Beta-lactam	99.4	54.8951			Proteobacteria
GSXHG_DN36795_c1_g1_i9_len1316	Cartilaginous fish	Marine	AY040093.1.gene1.p01 TEM_102	Broad-host range plasmid	TEM_102	Beta-lactam	99.5	68.1818	NZ_CP005786.1
GSXHG_DN71404_c0_g1_i1_len338	Cartilaginous fish	Marine	gi|485699692|ref|WP_001333029.1| emrB	Multispecies	emrB	Multidrug	100	21.875			Proteobacteria	Gammaproteobacteria	Enterobacteriales	Enterobacteriaceae
GSXHS_DN18974_c5_g1_i1_len1248	Cartilaginous fish	Marine	YP_001687825 tetA	Multispecies including some clinical isolates	tetA	Tetracycline	100	49.4949		TIGR03744 conjugative_transfer_ATPase
GSXHS_DN18974_c8_g1_i2_len2544	Cartilaginous fish	Marine	GQ149347.1.gene4.p1 TEM_171	Giant panda	TEM_171	Beta-lactam	99.7	100	NC_025025.1		Proteobacteria	Gammaproteobacteria
GSXHS_DN18974_c8_g1_i5_len297	Cartilaginous fish	Marine	HQ877606.1.gene1.p01 TEM_197	Clinical isolate	TEM_197	Beta-lactam	100	22.028
GSXHS_DN18974_c8_g1_i6_len3325	Cartilaginous fish	Marine	GQ149347.1.gene4.p1 TEM_171	Giant panda	TEM_171	Beta-lactam	99.7	100	NC_025025.1		Proteobacteria	Gammaproteobacteria
GSXHS_DN18974_c8_g1_i7_len2311	Cartilaginous fish	Marine	gi|1031681095|gb|ANG36371.1 TEM_1	Synthetic construct	TEM_1	Beta-lactam	97.4	53.8462	NC_025174.1		Proteobacteria	Gammaproteobacteria
GSXHS_DN18974_c8_g7_i2_len278	Cartilaginous fish	Marine	gi|1004696287|gb|AMP47315.1| tetA	Environemental samples	tetA	Tetracycline	100	22.9798			Proteobacteria	Gammaproteobacteria	Enterobacteriales	Enterobacteriaceae
GSXHS_DN30876_c0_g1_i1_len387	Cartilaginous fish	Marine	ZP_02775049| mdfA	Multispecies including some clinical isolates	mdfA	Multidrug	100	31.2195			Proteobacteria	Gammaproteobacteria	Enterobacteriales	Enterobacteriaceae
GSXHS_DN38158_c0_g1_i1_len233	Cartilaginous fish	Marine	gi|504871867|ref|WP_015058969.1| aadA	Multispecies	aadA	Aminoglycoside	100	25.5814			Proteobacteria	Gammaproteobacteria
GXSXC_DN126698_c1_g1_i1_len346	Reptiles	Terrestrial	gi|7715978|gb|AAF68230.1|AF203972_3| ermF	Synthetic construct	ermF	MLS	97.9	36.0902	NG_047825.1		Bacteroidetes	Bacteroidia	Bacteroidales	Bacteroidaceae	Bacteroides
GXSXC_DN126698_c1_g2_i1_len378	Reptiles	Terrestrial	gi|7715978|gb|AAF68230.1|AF203972_3| ermF	Synthetic construct	ermF	MLS	96.9	36.0902	NG_047825.1		Bacteroidetes	Bacteroidia	Bacteroidales
GXSXC_DN126698_c2_g2_i1_len1091	Reptiles	Terrestrial	AAB51122 tetQ	Clinical isolate	tetQ	Tetracycline	99.3	42.9851	NG_048272.1		Bacteroidetes	Bacteroidia	Bacteroidales
GXSXC_DN126698_c2_g2_i2_len452	Reptiles	Terrestrial	BAD46890 tetQ	Clinical isolate	tetQ	Tetracycline	99.3	22.8311	NG_048272.1		Bacteroidetes	Bacteroidia	Bacteroidales	Bacteroidaceae	Bacteroides
GXSXC_DN126698_c2_g2_i3_len860	Reptiles	Terrestrial	AAB51122 tetQ	Clinical isolate	tetQ	Tetracycline	98.1	31.4925	NG_048272.1		Bacteroidetes	Bacteroidia	Bacteroidales
GXSXC_DN126698_c2_g2_i4_len1020	Reptiles	Terrestrial	AAB51122 tetQ	Clinical isolate	tetQ	Tetracycline	99.3	42.9851	NG_048272.1		Bacteroidetes	Bacteroidia	Bacteroidales
GXSXC_DN126698_c2_g4_i1_len2790	Reptiles	Terrestrial	AF313472.2.gene15.p01 aph(3'')_I	Clinical isolate	aph(3'')_I	Aminoglycoside	99.3	100	NC_010941.1	PF12762.7 ISXO2-like_transposase_domain	Bacteroidetes
GXSXC_DN126698_c2_g7_i1_len595	Reptiles	Terrestrial	gi|754690915|ref|WP_042068827.1| aph(6)_I	Multispecies	aph(6)_I	Aminoglycoside	100	63.0037			Proteobacteria	Gammaproteobacteria	Enterobacteriales	Enterobacteriaceae	Escherichia	Escherichia coli
GXSXC_DN127430_c4_g10_i1_len2209	Reptiles	Terrestrial	YP_001687825 tetA	Multispecies including some clinical isolates	tetA	Tetracycline	100	49.4949		TIGR03744 conjugative_transfer_ATPase	Proteobacteria	Gammaproteobacteria	Enterobacteriales	Enterobacteriaceae
GXSXC_DN127430_c4_g3_i1_len1568	Reptiles	Terrestrial	AF326777.3.gene18.p01 cat_chloramphenicol_acetyltransferase	Multispecies including some clinical isolates	cat	Chloramphenicol	94.9	35.6164	NZ_CP030184.1	PF03811.13 Zn_Tnp_IS1	Proteobacteria	Gammaproteobacteria	Enterobacteriales	Enterobacteriaceae	Escherichia
GXSXC_DN127430_c4_g5_i1_len502	Reptiles	Terrestrial	YP_001687825 tetA	Multispecies including some clinical isolates	tetA	Tetracycline	100	42.1717
GXSXC_DN127430_c4_g7_i3_len1901	Reptiles	Terrestrial	GQ149347.1.gene4.p1 TEM_171	Giant panda	TEM_171	Beta-lactam	99.7	100	NC_019058.1		Proteobacteria
GXSXC_DN127430_c4_g7_i4_len1887	Reptiles	Terrestrial	NC_010558.1.6276004.p01 catA	NA	catA	Chloramphenicol	92.8	69.863
GXSXC_DN127430_c4_g7_i5_len2821	Reptiles	Terrestrial	GQ149347.1.gene4.p1 TEM_171	Giant panda	TEM_171	Beta-lactam	99.7	100	NC_025174.1		Proteobacteria	Gammaproteobacteria
GXSXC_DN127430_c4_g7_i6_len2580	Reptiles	Terrestrial	GQ149347.1.gene4.p1 TEM_171	Giant panda	TEM_171	Beta-lactam	99.7	100	NC_025174.1		Proteobacteria	Gammaproteobacteria
GXSXC_DN127430_c4_g7_i7_len2158	Reptiles	Terrestrial	NC_010558.1.6276004.p01 catA	NA	catA	Chloramphenicol	92.8	69.863
GXSXC_DN127430_c4_g7_i9_len1676	Reptiles	Terrestrial	BAC67144 MFS_TetA	Environemental isolate	tetA	Tetracycline	100	75.5051		TIGR03744 conjugative_transfer_ATPase	Proteobacteria	Gammaproteobacteria	Enterobacteriales	Enterobacteriaceae
GXSXC_DN137010_c0_g1_i1_len217	Reptiles	Terrestrial	gi|1045851695|ref|WP_065538049.1| class_A_beta_lactamase	Multispecies	class_A_beta_lactamase	Beta-lactam	94.4	24.2321			Bacteroidetes	Bacteroidia	Bacteroidales	Bacteroidaceae	Bacteroides
GXSXC_DN145920_c0_g1_i1_len260	Reptiles	Terrestrial	gi|1045851695|ref|WP_065538049.1| class_A_beta_lactamase	Multispecies	class_A_beta_lactamase	Beta-lactam	94.1	29.0102			Bacteroidetes	Bacteroidia	Bacteroidales	Bacteroidaceae	Bacteroides
GXSXC_DN151733_c0_g1_i1_len224	Reptiles	Terrestrial	gi|11991641|gb|AAG42313.1|AF306519_1| aph(3')_I	Synthetic construct	aph(3')_I	Aminoglycoside	98.6	27.3063			Proteobacteria	Gammaproteobacteria	Enterobacteriales	Enterobacteriaceae
GXSXC_DN15497_c0_g1_i1_len318	Reptiles	Terrestrial	CAA63057 mdtH	Clinical isolate	mdtH	Multidrug	100	26.3682			Proteobacteria	Gammaproteobacteria	Enterobacteriales	Enterobacteriaceae
GXSXC_DN172432_c0_g1_i1_len989	Reptiles	Terrestrial	YP_112402 aph(3')_I	Multispecies	aph(3')_I	Aminoglycoside	99.6	99.262	NG_047443.1		Proteobacteria	Gammaproteobacteria
GXSXC_DN173026_c0_g1_i1_len751	Reptiles	Terrestrial	gi|492342289|ref|WP_005816151.1| mefA	Multispecies	mefA	MLS	99.1	58.0247			Firmicutes
GXSXC_DN181548_c0_g1_i1_len411	Reptiles	Terrestrial	ZP_04055482 ermF	Multispecies	ermF	MLS	97.9	35.7143	NG_047825.1		Bacteroidetes
GXSXC_DN186234_c0_g1_i1_len202	Reptiles	Terrestrial	ZP_04556181 aadE	Multispecies	aadE	Aminoglycoside	100	22.5694			Firmicutes
GXSXC_DN19000_c0_g1_i1_len341	Reptiles	Terrestrial	gi|496675169|ref|WP_009317659.1| mefA	Multispecies	mefA	MLS	100	27.9012
GXSXC_DN225519_c0_g1_i1_len255	Reptiles	Terrestrial	gi|505808389|ref|WP_015706141.1| omp36	Multispecies	omp36	Multidrug	84.8	21.0667			Proteobacteria	Gammaproteobacteria	Enterobacteriales	Enterobacteriaceae
GXSXC_DN308805_c0_g1_i1_len352	Reptiles	Terrestrial	AF336096.1.gene1.p01 omp36	Clinical isolate	omp36	Multidrug	80.3	31.117			Proteobacteria	Gammaproteobacteria	Enterobacteriales	Enterobacteriaceae
GXSXC_DN311423_c0_g1_i1_len441	Reptiles	Terrestrial	CP000034.1.gene2328.p01 ompF	Clinical isolate	ompF	Multidrug	100	29.0055			Proteobacteria	Gammaproteobacteria	Enterobacteriales	Enterobacteriaceae	Escherichia	Escherichia coli
GXSXC_DN51719_c0_g1_i1_len769	Reptiles	Terrestrial	gi|446053040|ref|WP_000130895.1| mdtD	Multispecies	mdtD	Multidrug	99.6	54.3524			Proteobacteria	Gammaproteobacteria	Enterobacteriales	Enterobacteriaceae
GXSXC_DN69546_c0_g1_i1_len327	Reptiles	Terrestrial	gi|446082489|ref|WP_000160344.1| mexX	Multispecies	mexX	Multidrug	100	28.3117			Proteobacteria	Gammaproteobacteria	Enterobacteriales	Enterobacteriaceae
GXSXC_DN76205_c0_g1_i1_len519	Reptiles	Terrestrial	gi|692996951|ref|WP_032183921.1| mdtG	Multispecies	mdtG	Multidrug	100	42.1569			Proteobacteria	Gammaproteobacteria	Enterobacteriales	Enterobacteriaceae	Escherichia	Escherichia coli
GXSXC_DN96478_c0_g1_i1_len270	Reptiles	Terrestrial	gi|585355297|ref|WP_024236900.1| macA	Multispecies	macA	MLS	98.9	23.9892			Proteobacteria	Gammaproteobacteria	Enterobacteriales	Enterobacteriaceae
GXSXF_DN117722_c0_g1_i1_len253	Reptiles	Terrestrial	A8A4L2 bacA	Human commensal E.coil isolate	bacA	Bacitracin	100	30.4029			Proteobacteria	Gammaproteobacteria	Enterobacteriales	Enterobacteriaceae
GXSXF_DN125447_c0_g1_i1_len245	Reptiles	Terrestrial	gi|116668015|pdb|2I68 emrE	NA	emrE	Multidrug	100	29.927			Proteobacteria	Gammaproteobacteria	Enterobacteriales	Enterobacteriaceae	Escherichia	Escherichia coli
GXSXF_DN169659_c0_g1_i1_len513	Reptiles	Terrestrial	gi|446082478|ref|WP_000160333.1| mexX	Multispecies	mexX	Multidrug	100	44.1558			Proteobacteria	Gammaproteobacteria	Enterobacteriales	Enterobacteriaceae
GXSXF_DN170865_c0_g1_i1_len236	Reptiles	Terrestrial	ZP_04623896 rosA	Clinical isolate	rosA	Fosmidomycin	87.2	20.5263			Proteobacteria	Gammaproteobacteria	Enterobacteriales	Enterobacteriaceae	Escherichia	Escherichia coli
GXSXF_DN195262_c0_g1_i1_len241	Reptiles	Terrestrial	gi|585355297|ref|WP_024236900.1| macA	Multispecies	macA	MLS	98.8	21.5633			Proteobacteria	Gammaproteobacteria	Enterobacteriales	Enterobacteriaceae	Escherichia	Escherichia coli
GXSXF_DN32733_c0_g1_i1_len235	Reptiles	Terrestrial	gi|585355297|ref|WP_024236900.1| macA	Multispecies	macA	MLS	98.7	21.0243			Proteobacteria	Gammaproteobacteria	Enterobacteriales	Enterobacteriaceae	Escherichia	Escherichia coli
GXSXF_DN33656_c0_g1_i1_len293	Reptiles	Terrestrial	gi|835680405|ref|WP_047612378.1| class_C_beta_lactamase	Multispecies	class_C_beta_lactamase	Beta-lactam	100	25.7294			Proteobacteria	Gammaproteobacteria	Enterobacteriales	Enterobacteriaceae
GXSXF_DN50922_c0_g1_i1_len461	Reptiles	Terrestrial	AAB34257 aph(3')_I	Plasmid	aph(3')_I	Aminoglycoside	99.3	56.8773			Proteobacteria
GXSXF_DN60018_c1_g2_i4_len2014	Reptiles	Terrestrial	YP_001687825 tetA	Multispecies including some clinical isolates	tetA	Tetracycline	100	49.4949		TIGR03744 conjugative_transfer_ATPase
GXSXF_DN60018_c1_g4_i4_len1570	Reptiles	Terrestrial	AF326777.3.gene18.p01 cat_chloramphenicol_acetyltransferase	Multispecies including some clinical isolates	cat	Chloramphenicol	94.9	35.6164	NZ_CP030184.1	PF03811.13 Zn_Tnp_IS1	Proteobacteria	Gammaproteobacteria	Enterobacteriales	Enterobacteriaceae	Escherichia
GXSXF_DN60018_c1_g5_i1_len515	Reptiles	Terrestrial	YP_001687825 tetA	Multispecies including some clinical isolates	tetA	Tetracycline	100	43.1818
GXSXF_DN93917_c0_g1_i1_len376	Reptiles	Terrestrial	gi|487631273|ref|WP_001739619.1| TolC	Multispecies	TolC	Multidrug	93.6	22.3124			Proteobacteria	Gammaproteobacteria	Enterobacteriales	Enterobacteriaceae	Escherichia	Escherichia coli
GXSXG_DN105499_c0_g1_i1_len245	Reptiles	Terrestrial	gi|504871867|ref|WP_015058969.1| aadA	Multispecies	aadA	Aminoglycoside	100	20.9302
GXSXG_DN122915_c0_g1_i1_len255	Reptiles	Terrestrial	ZP_03064983 acrA	NA	acrA	Multidrug	100	20.7824			Proteobacteria	Gammaproteobacteria	Enterobacteriales	Enterobacteriaceae	Shigella	Shigella sonnei
GXSXG_DN134668_c0_g1_i1_len386	Reptiles	Terrestrial	gi|835680405|ref|WP_047612378.1| class_C_beta_lactamase	Multispecies	class_C_beta_lactamase	Beta-lactam	100	33.9523
GXSXG_DN16469_c0_g1_i1_len677	Reptiles	Terrestrial	gi|657322971|ref|WP_029396025.1| mdtC	Multispecies	mdtC	Multidrug	100	21.9512			Proteobacteria	Gammaproteobacteria	Enterobacteriales	Enterobacteriaceae
GXSXG_DN169058_c0_g1_i1_len257	Reptiles	Terrestrial	CAA63057 mdtH	Clinical isolate	mdtH	Multidrug	100	21.1443			Proteobacteria	Gammaproteobacteria	Enterobacteriales	Enterobacteriaceae	Escherichia	Escherichia coli
GXSXG_DN247015_c0_g1_i1_len212	Reptiles	Terrestrial	gi|11991641|gb|AAG42313.1|AF306519_1| aph(3')_I	Synthetic construct	aph(3')_I	Aminoglycoside	100	23.6162
GXSXG_DN5547_c0_g1_i1_len266	Reptiles	Terrestrial	gi|585355297|ref|WP_024236900.1| macA	Multispecies	macA	MLS	93.2	23.7197			Proteobacteria	Gammaproteobacteria	Enterobacteriales	Enterobacteriaceae	Escherichia	Escherichia coli
GXSXG_DN67314_c2_g3_i1_len2352	Reptiles	Terrestrial	NC_010558.1.6276004.p01 catA	NA	catA	Chloramphenicol	92.8	69.863		PF13392.6 HNH endonuclease
GXSXG_DN67314_c2_g3_i3_len3010	Reptiles	Terrestrial	GQ149347.1.gene4.p1 TEM_171	Giant panda	TEM_171	Beta-lactam	99.7	100	NC_025025.1		Proteobacteria
GXSXG_DN67314_c2_g3_i5_len1057	Reptiles	Terrestrial	NP_511233 tetC	Multispecies	tetC	Tetracycline	100	89.7698			Proteobacteria	Gammaproteobacteria	Enterobacteriales	Enterobacteriaceae
GXSXG_DN67314_c2_g5_i1_len921	Reptiles	Terrestrial	YP_001687825 tetA	Multispecies including some clinical isolates	tetA	Tetracycline	100	43.6869		TIGR03744 conjugative_transfer_ATPase
GXSXG_DN67314_c2_g5_i2_len1768	Reptiles	Terrestrial	YP_001687825 tetA	Multispecies including some clinical isolates	tetA	Tetracycline	100	43.6869	NZ_CP011006.1	TIGR03744 conjugative_transfer_ATPase; PF05367.11 Phage_endonuclease_I
GXSXG_DN67314_c2_g6_i1_len667	Reptiles	Terrestrial	YP_001687825 tetA	Multispecies including some clinical isolates	tetA	Tetracycline	100	45.202
GXWCY_DN10460_c0_g1_i1_len472	Lancelets	Marine	gi|421944075|gb|EKU01337.1 mdfA	Clinical isolate	mdfA	Multidrug	98.6	30.7531			Proteobacteria	Gammaproteobacteria	Enterobacteriales	Enterobacteriaceae
GXWCY_DN12784_c0_g2_i1_len526	Lancelets	Marine	YP_001007250 rosB	Multispecies including some clinical isolates	rosB	Fosmidomycin	90.6	30.1954			Proteobacteria	Gammaproteobacteria	Enterobacteriales	Enterobacteriaceae
GXWCY_DN15266_c1_g1_i1_len267	Lancelets	Marine	gi|446082489|ref|WP_000160344.1| mexX	Multispecies	mexX	Multidrug	98.9	22.8571			Proteobacteria	Gammaproteobacteria	Enterobacteriales	Enterobacteriaceae	Escherichia	Escherichia coli
GXWCY_DN15608_c0_g1_i1_len249	Lancelets	Marine	CAA63057 mdtH	Clinical isolate	mdtH	Multidrug	100	20.398			Proteobacteria	Gammaproteobacteria	Enterobacteriales	Enterobacteriaceae
GXWCY_DN55041_c2_g1_i4_len1644	Lancelets	Marine	AY040093.1.gene1.p01 TEM_102	Broad-host range plasmid	TEM_102	Beta-lactam	99	73.4266	NZ_CP005786.1		Proteobacteria	Gammaproteobacteria
GXWCY_DN55041_c2_g1_i6_len1661	Lancelets	Marine	AY040093.1.gene1.p01 TEM_102	Broad-host range plasmid	TEM_102	Beta-lactam	99	73.4266	NZ_CP005786.1
GXWCY_DN61424_c1_g10_i1_len322	Lancelets	Marine	gi|1004696287|gb|AMP47315.1| tetA	Environemental samples	tetA	Tetracycline	100	26.7677			Proteobacteria	Gammaproteobacteria	Enterobacteriales	Enterobacteriaceae
GXWCY_DN61424_c1_g12_i1_len392	Lancelets	Marine	YP_001687825 tetA	Multispecies including some clinical isolates	tetA	Tetracycline	100	27.2727
GXWCY_DN61424_c1_g22_i1_len4496	Lancelets	Marine	NC_010558.1.6276004.p01 catA	NA	catA	Chloramphenicol	92.8	69.863		TIGR03744 conjugative_transfer_ATPase; PF05367.11 Phage_endonuclease_I	Proteobacteria	Gammaproteobacteria	Enterobacteriales	Enterobacteriaceae	Escherichia	Escherichia coli
GXWCY_DN67701_c0_g1_i1_len321	Lancelets	Marine	ZP_02775049| mdfA	Multispecies including some clinical isolates	mdfA	Multidrug	100	26.0976			Proteobacteria	Gammaproteobacteria	Enterobacteriales	Enterobacteriaceae	Escherichia
GXWCY_DN70466_c0_g1_i1_len255	Lancelets	Marine	gi|585355297|ref|WP_024236900.1| macA	Multispecies	macA	MLS	100	22.6415			Proteobacteria	Gammaproteobacteria	Enterobacteriales	Enterobacteriaceae	Escherichia
GXWCY_DN70823_c0_g1_i1_len268	Lancelets	Marine	gi|485813635|ref|WP_001433259.1| ompF	Multispecies	ompF	Multidrug	100	24.6537			Proteobacteria	Gammaproteobacteria	Enterobacteriales	Enterobacteriaceae	Escherichia	Escherichia coli
GXWCY_DN72385_c0_g1_i1_len298	Lancelets	Marine	gi|11991641|gb|AAG42313.1|AF306519_1| aph(3')_I	Synthetic construct	aph(3')_I	Aminoglycoside	100	30.6273			Proteobacteria
GXWCY_DN76684_c0_g1_i1_len479	Lancelets	Marine	gi|928821630|ref|WP_053882393.1| mdtN	Multispecies	mdtN	Multidrug	100	46.3557			Proteobacteria	Gammaproteobacteria	Enterobacteriales	Enterobacteriaceae
LQMMTS_DN1241_c0_g1_i1_len260	Ray-finned fish	Marine	ZP_02775049| mdfA	Multispecies including some clinical isolates	mdfA	Multidrug	100	20.9756			Proteobacteria	Gammaproteobacteria	Enterobacteriales	Enterobacteriaceae	Escherichia
LQMMTS_DN16333_c0_g1_i1_len440	Ray-finned fish	Marine	gi|546183294|ref|WP_021823865.1 arnA	Multispecies	arnA	Polymyxin	100	22.1212			Proteobacteria	Gammaproteobacteria	Enterobacteriales	Enterobacteriaceae
LQMMTS_DN17388_c1_g1_i13_len2467	Ray-finned fish	Marine	CAA67774 cat_chloramphenicol_acetyltransferase	Clinical isolate	cat	Chloramphenicol	88.7	44.2922
LQMMTS_DN17388_c1_g1_i2_len2886	Ray-finned fish	Marine	CAA67774 cat_chloramphenicol_acetyltransferase	Clinical isolate	cat	Chloramphenicol	88.7	44.2922
LQMMTS_DN17388_c1_g1_i6_len2631	Ray-finned fish	Marine	GQ149347.1.gene4.p1 TEM_171	Giant panda	TEM_171	Beta-lactam	100	55.9441			Proteobacteria	Gammaproteobacteria	Enterobacteriales	Enterobacteriaceae
LQMMTS_DN17388_c1_g11_i2_len1132	Ray-finned fish	Marine	DQ909059.1.gene1.p1 TEM_157	Clinical isolate	TEM_157	Beta-lactam	100	46.5035	NZ_CP005786.1		Proteobacteria	Gammaproteobacteria
LQMMTS_DN17388_c1_g2_i3_len306	Ray-finned fish	Marine	gi|1004696287|gb|AMP47315.1| tetA	Environemental samples	tetA	Tetracycline	100	25.2525			Proteobacteria	Gammaproteobacteria
LQMMTS_DN17388_c1_g3_i1_len340	Ray-finned fish	Marine	gi|1004696287|gb|AMP47315.1| tetA	Environemental samples	tetA	Tetracycline	100	28.5354			Proteobacteria	Gammaproteobacteria	Enterobacteriales	Enterobacteriaceae
LQMMTS_DN17388_c1_g3_i2_len309	Ray-finned fish	Marine	gi|1004696287|gb|AMP47315.1| tetA	Environemental samples	tetA	Tetracycline	100	23.4848			Proteobacteria	Gammaproteobacteria	Enterobacteriales	Enterobacteriaceae
LQMMTS_DN17388_c1_g6_i1_len422	Ray-finned fish	Marine	YP_001687825 tetA	Multispecies including some clinical isolates	tetA	Tetracycline	100	25.7576
LQMMTS_DN17388_c1_g6_i2_len454	Ray-finned fish	Marine	YP_001687825 tetA	Multispecies including some clinical isolates	tetA	Tetracycline	98.9	22.4747
LQMMTS_DN17388_c1_g8_i2_len260	Ray-finned fish	Marine	AF326777.3.gene18.p01 cat_chloramphenicol_acetyltransferase	Multispecies including some clinical isolates	cat	Chloramphenicol	94.2	31.5068			Proteobacteria	Gammaproteobacteria	Enterobacteriales	Enterobacteriaceae
LQMMTS_DN19490_c0_g1_i1_len275	Ray-finned fish	Marine	YP_080399 bacA	Multispecies	bacA	Bacitracin	98.9	32.971			Firmicutes	Bacilli	Bacillales	Bacillaceae 1	Bacillus
LQMMTS_DN21297_c0_g1_i1_len340	Ray-finned fish	Marine	AAC60780 rosB	Clinical isolate	rosB	Fosmidomycin	91.2	20.071			Proteobacteria	Gammaproteobacteria	Enterobacteriales	Enterobacteriaceae	Escherichia
LQMMTS_DN2263_c0_g2_i1_len405	Ray-finned fish	Marine	ACB16010 bacA	Environemental isolate	bacA	Bacitracin	99.3	49.6296			Proteobacteria	Gammaproteobacteria	Enterobacteriales	Enterobacteriaceae
LQMMTS_DN26128_c0_g1_i1_len652	Ray-finned fish	Marine	YP_406903| mexE	Multispecies	mexE	Multidrug	100	54.4081			Proteobacteria	Gammaproteobacteria	Enterobacteriales	Enterobacteriaceae
LQMMTS_DN5322_c0_g1_i1_len264	Ray-finned fish	Marine	gi|693073900|ref|WP_032237193.1| emrA	Multispecies	emrA	Multidrug	100	22.3077			Proteobacteria	Gammaproteobacteria	Enterobacteriales	Enterobacteriaceae
LQMMTS_DN7293_c0_g1_i1_len294	Ray-finned fish	Marine	YP_002413233 bcr	Multispecies	bicyclomycin_multidrug_efflux_protein_bcr	Multidrug	100	24.4949			Proteobacteria	Gammaproteobacteria	Enterobacteriales	Enterobacteriaceae	Escherichia	Escherichia coli
MZFYC_DN126249_c9_g4_i7_len2683	Lungfish	Freshwater	GQ149347.1.gene4.p1 TEM_171	Giant panda	TEM_171	Beta-lactam	99.7	100	NC_025174.1		Proteobacteria	Gammaproteobacteria
MZFYC_DN126249_c9_g5_i1_len1070	Lungfish	Freshwater	YP_001687825 tetA	Multispecies including some clinical isolates	tetA	Tetracycline	100	31.5657		TIGR03744 conjugative_transfer_ATPase
MZFYC_DN126249_c9_g8_i1_len1222	Lungfish	Freshwater	AF326777.3.gene18.p01 cat_chloramphenicol_acetyltransferase	Multispecies including some clinical isolates	cat	Chloramphenicol	100	33.3333		PF03811.13 Zn_Tnp_IS1	Proteobacteria	Gammaproteobacteria	Enterobacteriales	Enterobacteriaceae	Escherichia
MZFYZ_DN166038_c10_g3_i10_len2152	Lungfish	Freshwater	gi|1031655761|gb|ANG24271.1| TEM_1	Synthetic construct	TEM_1	Beta-lactam	97.9	98.2517	NC_025025.1		Proteobacteria	Gammaproteobacteria
MZFYZ_DN166038_c10_g3_i11_len2199	Lungfish	Freshwater	gi|1031655761|gb|ANG24271.1| TEM_1	Synthetic construct	TEM_1	Beta-lactam	97.9	98.2517	NZ_CP005786.1		Proteobacteria	Gammaproteobacteria
MZFYZ_DN166038_c10_g3_i2_len2309	Lungfish	Freshwater	GQ149347.1.gene4.p1 TEM_171	Giant panda	TEM_171	Beta-lactam	99.7	100	NC_025174.1		Proteobacteria	Gammaproteobacteria
MZFYZ_DN166038_c10_g3_i4_len2169	Lungfish	Freshwater	gi|1031655761|gb|ANG24271.1| TEM_1	Synthetic construct	TEM_1	Beta-lactam	97.9	98.2517	NC_025025.1		Proteobacteria	Gammaproteobacteria
MZFYZ_DN166038_c10_g3_i5_len2339	Lungfish	Freshwater	GQ149347.1.gene4.p1 TEM_171	Giant panda	TEM_171	Beta-lactam	99.7	100	NC_025025.1		Proteobacteria	Gammaproteobacteria
MZFYZ_DN166038_c10_g3_i9_len2529	Lungfish	Freshwater	GQ149347.1.gene4.p1 TEM_171	Giant panda	TEM_171	Beta-lactam	99.7	100	NC_025174.1		Proteobacteria	Gammaproteobacteria
MZFYZ_DN166038_c10_g4_i1_len503	Lungfish	Freshwater	YP_001687825 tetA	Multispecies including some clinical isolates	tetA	Tetracycline	100	42.1717
NHJSC_DN31128_c0_g2_i2_len1982	Cartilaginous fish	Marine	YP_001687825 tetA	Multispecies including some clinical isolates	tetA	Tetracycline	100	59.8485		TIGR03744 conjugative_transfer_ATPase; PF05367.11 Phage_endonuclease_I
NHJSC_DN31128_c0_g2_i3_len570	Cartilaginous fish	Marine	YP_001687825 tetA	Multispecies including some clinical isolates	tetA	Tetracycline	98.9	47.7273
NHJSC_DN31431_c3_g1_i1_len282	Cartilaginous fish	Marine	gi|1031655761|gb|ANG24271.1| TEM_1	Synthetic construct	TEM_1	Beta-lactam	98.4	22.3776
NHJSC_DN31431_c3_g1_i10_len1746	Cartilaginous fish	Marine	GQ149347.1.gene4.p1 TEM_171	Giant panda	TEM_171	Beta-lactam	98.5	95.4545	NZ_CP005786.1		Proteobacteria	Gammaproteobacteria
NHJSC_DN31431_c3_g1_i7_len931	Cartilaginous fish	Marine	GQ149347.1.gene4.p1 TEM_171	Giant panda	TEM_171	Beta-lactam	99.6	87.4126	NG_050162.1
NHJSC_DN31431_c3_g2_i5_len1767	Cartilaginous fish	Marine	gi|1004696287|gb|AMP47315.1| tetA	Environemental samples	tetA	Tetracycline	100	31.3131	NZ_CP030184.1	PF03811.13 Zn_Tnp_IS1	Proteobacteria	Gammaproteobacteria	Enterobacteriales	Enterobacteriaceae	Escherichia
NHJSC_DN35170_c0_g1_i1_len332	Cartilaginous fish	Marine	CAA63057 mdtH	Clinical isolate	mdtH	Multidrug	99.1	27.3632			Proteobacteria	Gammaproteobacteria	Enterobacteriales	Enterobacteriaceae
NHJSC_DN38596_c0_g1_i1_len265	Cartilaginous fish	Marine	YP_406903 mexE	Multispecies	mexE	Multidrug	97.6	21.4106			Proteobacteria	Gammaproteobacteria	Enterobacteriales	Enterobacteriaceae
NHJSC_DN50985_c0_g1_i1_len294	Cartilaginous fish	Marine	gi|446082489|ref|WP_000160344.1| mexX	Multispecies	mexX	Multidrug	100	25.4545			Proteobacteria	Gammaproteobacteria	Enterobacteriales	Enterobacteriaceae
NHJSC_DN51124_c0_g1_i1_len636	Cartilaginous fish	Marine	CP000034.1.gene3672.p01 ompR	Clinical isolate	ompR	Multidrug	100	24.6667			Proteobacteria	Gammaproteobacteria	Enterobacteriales	Enterobacteriaceae
NHJSC_DN54008_c0_g1_i1_len268	Cartilaginous fish	Marine	gi|485813635|ref|WP_001433259.1| ompF	Multispecies	ompF	Multidrug	100	24.6537			Proteobacteria	Gammaproteobacteria	Enterobacteriales	Enterobacteriaceae
NHJSC_DN61947_c0_g1_i1_len254	Cartilaginous fish	Marine	gi|26109487|gb|AAN81690.1|AE016765_92| emrA	Clinical isolate	emrA	Multidrug	100	21.3198			Proteobacteria	Gammaproteobacteria	Enterobacteriales	Enterobacteriaceae
NHJSG_DN22753_c0_g1_i1_len260	Cartilaginous fish	Marine	YP_853293 bcr	Multispecies	bicyclomycin_multidrug_efflux_protein_bcr	Multidrug	100	22.8117			Proteobacteria	Gammaproteobacteria	Enterobacteriales	Enterobacteriaceae
NHJSG_DN23270_c0_g2_i1_len411	Cartilaginous fish	Marine	gi|508406385|gb|EOV76981.1| mdtA	Clinical isolate	mdtA	Multidrug	100	25.7143			Proteobacteria	Gammaproteobacteria	Enterobacteriales	Enterobacteriaceae	Escherichia	Escherichia coli
NHJSG_DN25335_c0_g1_i1_len399	Cartilaginous fish	Marine	gi|485813635|ref|WP_001433259.1| ompF	Multispecies	ompF	Multidrug	100	36.5651			Proteobacteria	Gammaproteobacteria	Enterobacteriales	Enterobacteriaceae	Escherichia	Escherichia coli
NHJSG_DN26320_c0_g1_i1_len267	Cartilaginous fish	Marine	AAC60781 rosA	Clinical isolate	rosA	Fosmidomycin	89.8	21.4634			Proteobacteria	Gammaproteobacteria	Enterobacteriales	Enterobacteriaceae
NHJSG_DN29212_c6_g1_i6_len1550	Cartilaginous fish	Marine	YP_001687825 tetA	Multispecies including some clinical isolates	tetA	Tetracycline	100	49.4949		TIGR03744 conjugative_transfer_ATPase
NHJSG_DN29212_c6_g3_i2_len2472	Cartilaginous fish	Marine	CAA67774 cat_chloramphenicol_acetyltransferase	Clinical isolate	cat	Chloramphenicol	92	62.5571
NHJSG_DN29212_c6_g3_i5_len2885	Cartilaginous fish	Marine	NC_010558.1.6276004.p01 catA	NA	catA	Chloramphenicol	92.8	69.863		PF13392.6 HNH endonuclease
NHJSG_DN29212_c6_g3_i7_len3024	Cartilaginous fish	Marine	NC_010558.1.6276004.p01 catA	NA	catA	Chloramphenicol	92.8	69.863		PF13392.6 HNH endonuclease
NHJSG_DN29212_c6_g3_i8_len2377	Cartilaginous fish	Marine	NC_010558.1.6276004.p01 catA	NA	catA	Chloramphenicol	92.8	69.863		PF13392.6 HNH endonuclease
NHJSG_DN29212_c6_g4_i1_len502	Cartilaginous fish	Marine	YP_001687825 tetA	Multispecies including some clinical isolates	tetA	Tetracycline	100	42.1717
NHJSG_DN29212_c6_g4_i2_len609	Cartilaginous fish	Marine	YP_001687825 tetA	Multispecies including some clinical isolates	tetA	Tetracycline	100	29.2929
NHJSG_DN29212_c6_g9_i1_len1770	Cartilaginous fish	Marine	AF326777.3.gene18.p01 cat_chloramphenicol_acetyltransferase	Multispecies including some clinical isolates	cat	Chloramphenicol	94.9	35.6164		PF03400.13 IS1_transposase	Proteobacteria	Gammaproteobacteria
NHJSG_DN29212_c6_g9_i2_len1326	Cartilaginous fish	Marine	AF326777.3.gene18.p01 cat_chloramphenicol_acetyltransferase	Multispecies including some clinical isolates	cat	Chloramphenicol	94.9	35.6164		PF03811.13 Zn_Tnp_IS1	Proteobacteria	Gammaproteobacteria
NHJSG_DN29212_c6_g9_i3_len1753	Cartilaginous fish	Marine	AF326777.3.gene18.p01 cat_chloramphenicol_acetyltransferase	Multispecies including some clinical isolates	cat	Chloramphenicol	94.9	35.6164		PF03400.13 IS1_transposase	Proteobacteria	Gammaproteobacteria
NHJSG_DN44382_c0_g1_i1_len475	Cartilaginous fish	Marine	gi|446669097|ref|WP_000746443.1| macA	Multispecies	macA	MLS	100	42.3181			Proteobacteria	Gammaproteobacteria	Enterobacteriales	Enterobacteriaceae
NHJSG_DN45507_c0_g1_i1_len493	Cartilaginous fish	Marine	YP_002295271 mdtL	Multispecies	mdtL	Multidrug	100	41.688			Proteobacteria	Gammaproteobacteria	Enterobacteriales	Enterobacteriaceae
NHJSG_DN54939_c0_g1_i1_len336	Cartilaginous fish	Marine	gi|1016491603|ref|WP_063080527.1 class_C_beta_lactamase	Multispecies	class_C_beta_lactamase	Beta-lactam	100	29.7082
NHJSG_DN56813_c0_g1_i1_len310	Cartilaginous fish	Marine	gi|585350004|ref|WP_024231618.1| TolC	Multispecies	TolC	Multidrug	100	20.8925			Proteobacteria	Gammaproteobacteria	Enterobacteriales	Enterobacteriaceae	Escherichia	Escherichia coli
NHJSG_DN5865_c0_g1_i1_len245	Cartilaginous fish	Marine	gi|447004719|ref|WP_001081975.1| mdtE	Multispecies	mdtE	Multidrug	100	21.039			Proteobacteria	Gammaproteobacteria	Enterobacteriales	Enterobacteriaceae
NHJSG_DN61705_c0_g1_i1_len333	Cartilaginous fish	Marine	ZP_02775049| mdfA	Multispecies including some clinical isolates	mdfA	Multidrug	100	26.8293			Proteobacteria	Gammaproteobacteria	Enterobacteriales	Enterobacteriaceae
NHJSG_DN65180_c0_g1_i1_len229	Cartilaginous fish	Marine	NP_462120 bacA	Clinical isolate	bacA	Bacitracin	100	27.3723			Proteobacteria	Gammaproteobacteria	Enterobacteriales	Enterobacteriaceae
NHJSG_DN66589_c0_g1_i1_len494	Cartilaginous fish	Marine	YP_002806354 class_C_beta_lactamase	Clinical isolate	class_C_beta_lactamase	Beta-lactam	99	24.0476			Proteobacteria	Gammaproteobacteria	Enterobacteriales	Enterobacteriaceae	Escherichia	Escherichia coli
NHJSG_DN6813_c0_g2_i1_len292	Cartilaginous fish	Marine	gi|446053005|ref|WP_000130860.1| mdtD	Multispecies	mdtD	Multidrug	100	20.5945			Proteobacteria	Gammaproteobacteria	Enterobacteriales	Enterobacteriaceae	Escherichia	Escherichia coli
NHJSG_DN69501_c0_g1_i1_len379	Cartilaginous fish	Marine	gi|447175130|ref|WP_001252386.1| ompF	Multispecies	ompF	Multidrug	99.2	20.2899			Proteobacteria	Gammaproteobacteria	Enterobacteriales	Enterobacteriaceae
NHJSG_DN74459_c0_g1_i1_len546	Cartilaginous fish	Marine	CP000034.1.gene3672.p01 ompR	Clinical isolate	ompR	Multidrug	100	34.2222			Proteobacteria	Gammaproteobacteria	Enterobacteriales	Enterobacteriaceae
NHJSG_DN75414_c0_g1_i1_len250	Cartilaginous fish	Marine	AAB34257 aph(3')_I	Plasmid	aph(3')_I	Aminoglycoside	100	30.855			Proteobacteria
NHJSS_DN62704_c13_g1_i1_len694	Cartilaginous fish	Marine	gi|1004696287|gb|AMP47315.1| tetA	Environemental samples	tetA	Tetracycline	100	23.4848			Proteobacteria
NHJSS_DN62704_c13_g1_i2_len629	Cartilaginous fish	Marine	gi|1004696287|gb|AMP47315.1| tetA	Environemental samples	tetA	Tetracycline	100	25.2525			Proteobacteria
NHJSS_DN62704_c13_g1_i3_len1470	Cartilaginous fish	Marine	YP_001687825 tetA	Multispecies including some clinical isolates	tetA	Tetracycline	100	52.2727		TIGR03744 conjugative_transfer_ATPase
NHJSS_DN62704_c13_g1_i7_len632	Cartilaginous fish	Marine	gi|1004696287|gb|AMP47315.1| tetA	Environemental samples	tetA	Tetracycline	100	23.4848			Proteobacteria
NHJSS_DN62704_c13_g1_i8_len567	Cartilaginous fish	Marine	gi|1004696287|gb|AMP47315.1| tetA	Environemental samples	tetA	Tetracycline	100	25.2525			Proteobacteria
NHJSS_DN65642_c5_g2_i1_len3279	Cartilaginous fish	Marine	NC_010558.1.6276004.p01 catA	NA	catA	Chloramphenicol	92.8	69.863		PF05367.11 Phage_endonuclease_I
NHJSS_DN65642_c5_g2_i12_len2065	Cartilaginous fish	Marine	GQ149347.1.gene4.p1 TEM_171	Giant panda	TEM_171	Beta-lactam	99.6	89.8601	NC_019058.1		Proteobacteria
NHJSS_DN65642_c5_g2_i2_len2569	Cartilaginous fish	Marine	GQ149347.1.gene4.p1 TEM_171	Giant panda	TEM_171	Beta-lactam	99.7	100	NC_025174.1		Proteobacteria
NHJSS_DN65642_c5_g2_i3_len6011	Cartilaginous fish	Marine	GQ149347.1.gene4.p1 TEM_171	Giant panda	TEM_171	Beta-lactam	99.7	100	NC_025174.1	PF05367.11 Phage_endonuclease_I	Proteobacteria	Gammaproteobacteria	Enterobacteriales	Enterobacteriaceae
NHJSS_DN65642_c5_g2_i6_len2369	Cartilaginous fish	Marine	GQ149347.1.gene4.p1 TEM_171	Giant panda	TEM_171	Beta-lactam	99.7	100	NC_025025.1	PF03811.13 Zn_Tnp_IS1	Proteobacteria	Gammaproteobacteria
NHJSS_DN68656_c0_g1_i1_len357	Cartilaginous fish	Marine	gi|727765868|ref|WP_033870271.1| mdtL	Multispecies	mdtL	Multidrug	98.8	20.4604			Proteobacteria	Gammaproteobacteria	Enterobacteriales	Enterobacteriaceae
NHYJC_DN33785_c0_g1_i1_len332	Cartilaginous fish	Marine	YP_001687825 tetA	Multispecies including some clinical isolates	tetA	Tetracycline	100	27.7778
NHYJC_DN33785_c0_g5_i1_len2081	Cartilaginous fish	Marine	GQ149347.1.gene4.p1 TEM_171	Giant panda	TEM_171	Beta-lactam	99.7	100	NC_025174.1		Proteobacteria
NHYJC_DN33785_c0_g5_i3_len3145	Cartilaginous fish	Marine	NC_010558.1.6276004.p01 catA	NA	catA	Chloramphenicol	92.8	69.863		PF05367.11 Phage_endonuclease_I
NHYJC_DN33785_c0_g5_i4_len500	Cartilaginous fish	Marine	gi|1004696287|gb|AMP47315.1| tetA	Environemental samples	tetA	Tetracycline	100	33.8384
NHYJC_DN33785_c0_g5_i5_len2773	Cartilaginous fish	Marine	GQ149347.1.gene4.p1 TEM_171	Giant panda	TEM_171	Beta-lactam	99.7	100	NC_025174.1
NHYJC_DN33785_c0_g5_i7_len2395	Cartilaginous fish	Marine	GQ149347.1.gene4.p1 TEM_171	Giant panda	TEM_171	Beta-lactam	99.7	100	NC_025174.1
NHYJC_DN48038_c0_g1_i1_len421	Cartilaginous fish	Marine	P32715 mdtO	Clinical isolate	mdtO	Multidrug	100	20.3514			Proteobacteria	Gammaproteobacteria	Enterobacteriales	Enterobacteriaceae
NHYJC_DN6279_c0_g1_i1_len461	Cartilaginous fish	Marine	gi|983455103|ref|WP_060615977.1| macB	Multispecies	macB	MLS	100	23.6111			Proteobacteria	Gammaproteobacteria	Enterobacteriales	Enterobacteriaceae
NHYJC_DN63877_c0_g1_i1_len585	Cartilaginous fish	Marine	gi|487382605|ref|WP_001654865.1 mdtP	Multispecies	mdtP	Multidrug	100	39.959			Proteobacteria	Gammaproteobacteria	Enterobacteriales	Enterobacteriaceae
NHYJC_DN9375_c0_g1_i1_len293	Cartilaginous fish	Marine	ZP_02775049| mdfA	Multispecies including some clinical isolates	mdfA	Multidrug	100	23.6585			Proteobacteria	Gammaproteobacteria	Enterobacteriales	Enterobacteriaceae
NHYJG_DN35327_c0_g1_i1_len745	Cartilaginous fish	Marine	AF326777.3.gene18.p01 cat_chloramphenicol_acetyltransferase	Multispecies including some clinical isolates	cat	Chloramphenicol	94.7	34.7032		PF03811.13 Zn_Tnp_IS1	Proteobacteria	Gammaproteobacteria	Enterobacteriales	Enterobacteriaceae	Escherichia	Escherichia coli
NHYJG_DN40604_c0_g1_i1_len1970	Cartilaginous fish	Marine	NC_010558.1.6276004.p01 catA	NA	catA	Chloramphenicol	92.8	69.863		PF13392.6 HNH endonuclease
NHYJG_DN57717_c4_g4_i1_len573	Cartilaginous fish	Marine	YP_001687825 tetA	Multispecies including some clinical isolates	tetA	Tetracycline	100	47.9798			Proteobacteria	Gammaproteobacteria	Enterobacteriales	Enterobacteriaceae
NHYJG_DN57717_c4_g9_i1_len3447	Cartilaginous fish	Marine	GQ149347.1.gene4.p1 TEM_171	Giant panda	TEM_171	Beta-lactam	99.7	100	NC_025174.1		Proteobacteria
NHYJG_DN57717_c4_g9_i2_len3439	Cartilaginous fish	Marine	GQ149347.1.gene4.p1 TEM_171	Giant panda	TEM_171	Beta-lactam	99.7	100	NC_025174.1		Proteobacteria	Gammaproteobacteria
NHYJG_DN79302_c0_g1_i1_len306	Cartilaginous fish	Marine	gi|487382605|ref|WP_001654865.1| mdtP	Multispecies	mdtP	Multidrug	100	20.6967			Proteobacteria	Gammaproteobacteria	Enterobacteriales	Enterobacteriaceae
NHYJS_DN4924_c0_g1_i1_len252	Cartilaginous fish	Marine	gi|693018597|ref|WP_032197292.1| mdtL	Multispecies	mdtL	Multidrug	100	21.4834			Proteobacteria	Gammaproteobacteria	Enterobacteriales	Enterobacteriaceae	Escherichia	Escherichia coli
NHYJS_DN5971_c0_g1_i1_len885	Cartilaginous fish	Marine	gi|1004696287|gb|AMP47315.1| tetA	Environemental samples	tetA	Tetracycline	100	23.4848			Proteobacteria
NHYJS_DN5971_c0_g1_i3_len3829	Cartilaginous fish	Marine	YP_001687825 tetA	Multispecies including some clinical isolates	tetA	Tetracycline	100	75.5051		TIGR03744 conjugative_transfer_ATPase
NHYJS_DN5971_c0_g10_i1_len510	Cartilaginous fish	Marine	YP_001687825 tetA	Multispecies including some clinical isolates	tetA	Tetracycline	100	40.6566
NHYJS_DN5971_c0_g2_i2_len1875	Cartilaginous fish	Marine	NC_010558.1.6276004.p01 catA	NA	catA	Chloramphenicol	92.8	69.863
NHYJS_DN5971_c0_g2_i3_len2076	Cartilaginous fish	Marine	NC_010558.1.6276004.p01 catA	NA	catA	Chloramphenicol	92.8	69.863
NHYJS_DN6156_c3_g1_i1_len2011	Cartilaginous fish	Marine	GQ149347.1.gene4.p1 TEM_171	Giant panda	TEM_171	Beta-lactam	98.5	95.4545	NZ_CP005786.1		Proteobacteria	Gammaproteobacteria
NHYJS_DN6156_c3_g1_i3_len1741	Cartilaginous fish	Marine	AF326777.3.gene18.p01 cat_chloramphenicol_acetyltransferase	Multispecies including some clinical isolates	cat	Chloramphenicol	94.9	35.6164		PF03811.13 Zn_Tnp_IS1	Proteobacteria	Gammaproteobacteria	Enterobacteriales	Enterobacteriaceae
NHYJS_DN6156_c3_g1_i6_len1700	Cartilaginous fish	Marine	GQ149347.1.gene4.p1 TEM_171	Giant panda	TEM_171	Beta-lactam	99.7	100	NC_025174.1		Proteobacteria	Gammaproteobacteria
RBCSC_DN18018_c5_g3_i1_len1444	Cartilaginous fish	Marine	AF326777.3.gene18.p01 cat_chloramphenicol_acetyltransferase	Multispecies including some clinical isolates	cat	Chloramphenicol	94.9	35.6164	NZ_CP030184.1	PF03811.13 Zn_Tnp_IS1	Proteobacteria	Gammaproteobacteria	Enterobacteriales	Enterobacteriaceae	Escherichia	Escherichia coli
RBCSC_DN18018_c5_g4_i1_len1706	Cartilaginous fish	Marine	CAA67774 cat_chloramphenicol_acetyltransferase	Clinical isolate	cat	Chloramphenicol	90	50.2283
RBCSC_DN18018_c6_g1_i11_len2483	Cartilaginous fish	Marine	GQ149347.1.gene4.p1 TEM_171	Giant panda	TEM_171	Beta-lactam	99.7	100	NC_019058.1		Proteobacteria	Gammaproteobacteria	Enterobacteriales	Enterobacteriaceae
RBCSC_DN18018_c6_g1_i3_len1056	Cartilaginous fish	Marine	gi|1004696287|gb|AMP47315.1| tetA	Environemental samples	tetA	Tetracycline	100	25.2525			Proteobacteria	Gammaproteobacteria	Enterobacteriales	Enterobacteriaceae
RBCSC_DN18018_c6_g1_i9_len2589	Cartilaginous fish	Marine	GQ149347.1.gene4.p1 TEM_171	Giant panda	TEM_171	Beta-lactam	99.7	100	NC_019058.1		Proteobacteria	Gammaproteobacteria
RBCSC_DN18018_c6_g4_i1_len1203	Cartilaginous fish	Marine	YP_001687825 tetA	Multispecies including some clinical isolates	tetA	Tetracycline	100	30.8081		TIGR03744 conjugative_transfer_ATPase
RBCSC_DN18018_c6_g7_i1_len269	Cartilaginous fish	Marine	gi|1004696287|gb|AMP47315.1| tetA	Environemental samples	tetA	Tetracycline	100	22.4747			Proteobacteria	Gammaproteobacteria	Enterobacteriales	Enterobacteriaceae
RBCSC_DN20550_c0_g1_i1_len283	Cartilaginous fish	Marine	A8A4L2 bacA	Human commensal E.coil isolate	bacA	Bacitracin	100	34.4322			Proteobacteria	Gammaproteobacteria	Enterobacteriales	Enterobacteriaceae	Escherichia	Escherichia coli
RBCSG_DN7879_c7_g1_i1_len2245	Cartilaginous fish	Marine	YP_001687825 tetA	Multispecies including some clinical isolates	tetA	Tetracycline	100	49.4949		TIGR03744 conjugative_transfer_ATPase; PF05367.11 Phage_endonuclease_I
RBCSG_DN7879_c7_g6_i1_len221	Cartilaginous fish	Marine	gi|1031647735|gb|ANG20792.1 TEM_1	Synthetic construct	TEM_1	Beta-lactam	98.3	20.2797			Proteobacteria	Gammaproteobacteria	Enterobacteriales	Enterobacteriaceae	Shigella	Shigella sonnei
RBCSG_DN8098_c0_g1_i1_len275	Cartilaginous fish	Marine	gi|446082489|ref|WP_000160344.1| mexX	Multispecies	mexX	Multidrug	100	23.6364			Proteobacteria	Gammaproteobacteria	Enterobacteriales	Enterobacteriaceae
RBCSS_DN11084_c15_g2_i2_len2964	Cartilaginous fish	Marine	GQ149347.1.gene4.p1 TEM_171	Giant panda	TEM_171	Beta-lactam	99.7	100	NC_025174.1	PF03811.13 Zn_Tnp_IS1	Proteobacteria	Gammaproteobacteria
RBCSS_DN11084_c15_g2_i3_len1617	Cartilaginous fish	Marine	YP_001687825 tetA	Multispecies including some clinical isolates	tetA	Tetracycline	100	49.4949		TIGR03744 conjugative_transfer_ATPase
RBCSS_DN11084_c15_g2_i4_len2651	Cartilaginous fish	Marine	GQ149347.1.gene4.p1 TEM_171	Giant panda	TEM_171	Beta-lactam	99.7	100	NC_025174.1	PF03811.13 Zn_Tnp_IS1	Proteobacteria	Gammaproteobacteria
RBCSS_DN11084_c15_g2_i5_len3435	Cartilaginous fish	Marine	GQ149347.1.gene4.p1 TEM_171	Giant panda	TEM_171	Beta-lactam	99.7	100	NC_025025.1		Proteobacteria	Gammaproteobacteria
RBCSS_DN11084_c15_g2_i6_len3866	Cartilaginous fish	Marine	NC_010558.1.6276004.p01 catA	NA	catA	Chloramphenicol	92.8	69.863		PF05367.11 Phage_endonuclease_I	Proteobacteria	Gammaproteobacteria
RBCSS_DN25305_c0_g1_i1_len210	Cartilaginous fish	Marine	A7ZW03 ksgA	Human commensal E.coil isolate	ksgA	Kasugamycin	100	25.641			Proteobacteria	Gammaproteobacteria	Enterobacteriales	Enterobacteriaceae	Escherichia	Escherichia coli
RBCSS_DN5154_c0_g1_i1_len260	Cartilaginous fish	Marine	gi|692996951|ref|WP_032183921.1| mdtG	Multispecies	mdtG	Multidrug	100	21.0784			Proteobacteria	Gammaproteobacteria	Enterobacteriales	Enterobacteriaceae
WHHM_DN103695_c0_g1_i1_len235	Amphibians	Amphibious	NC_011595.7059912.p01| mexT	Multispecies	mexT	Multidrug	88.3	23.4043			Proteobacteria
WHHM_DN107407_c0_g1_i1_len250	Amphibians	Amphibious	gi|1039805178|ref|WP_064971494.1 tetX	Multispecies	tetX	Tetracycline	100	21.134
WHHM_DN117525_c0_g1_i1_len225	Amphibians	Amphibious	gi|491322039|ref|WP_005180005.1| ompR	Multispecies	ompR	Multidrug	94.6	32.4561			Proteobacteria	Gammaproteobacteria	Pseudomonadales	Moraxellaceae	Acinetobacter
WHHM_DN22890_c0_g1_i1_len761	Amphibians	Amphibious	NC_011586.7045444.p01| adeJ	Clinical isolate	adeJ	Multidrug	87.7	23.913			Proteobacteria
WHHM_DN41732_c0_g1_i1_len471	Amphibians	Amphibious	NC_009085.4918695.p01| adeK	Clinical isolate	adeK	Multidrug	83.5	34.4978			Proteobacteria	Gammaproteobacteria	Pseudomonadales	Moraxellaceae	Acinetobacter
WHHM_DN61217_c0_g1_i1_len487	Amphibians	Amphibious	NC_009085.4918693.p01| multidrug_transporter	Clinical isolate	multidrug_transporter	Multidrug	87	42.8191			Proteobacteria	Gammaproteobacteria	Pseudomonadales	Moraxellaceae	Acinetobacter
WHHM_DN70950_c0_g1_i1_len264	Amphibians	Amphibious	gi|742921897|ref|WP_039023559.1| floR	Multispecies	floR	Chloramphenicol	100	21.5347			Proteobacteria	Gammaproteobacteria	Enterobacteriales	Enterobacteriaceae
WHJYC_DN31300_c0_g1_i1_len359	Reptiles	Terrestrial	gi|11991641|gb|AAG42313.1|AF306519_1| aph(3')_I	Synthetic construct	aph(3')_I	Aminoglycoside	99.2	43.9114			Proteobacteria	Gammaproteobacteria	Enterobacteriales	Enterobacteriaceae
WHJYC_DN34971_c1_g1_i1_len4526	Reptiles	Terrestrial	GQ149347.1.gene4.p1 TEM_171	Giant panda	TEM_171	Beta-lactam	99.7	100	NC_025025.1		Proteobacteria
WHJYC_DN34971_c1_g1_i10_len2738	Reptiles	Terrestrial	GQ149347.1.gene4.p1 TEM_171	Giant panda	TEM_171	Beta-lactam	99.5	66.0839	NC_019058.1	PF05367.11 Phage_endonuclease_I	Proteobacteria
WHJYC_DN34971_c1_g1_i11_len293	Reptiles	Terrestrial	gi|1004696287|gb|AMP47315.1| tetA	Environemental samples	tetA	Tetracycline	95.8	24.2424
WHJYC_DN34971_c1_g1_i12_len3073	Reptiles	Terrestrial	GQ149347.1.gene4.p1 TEM_171	Giant panda	TEM_171	Beta-lactam	99.3	96.8531	NC_025174.1		Proteobacteria
WHJYC_DN34971_c1_g1_i13_len3448	Reptiles	Terrestrial	NC_010558.1.6276004.p01 catA	NA	catA	Chloramphenicol	92.8	69.863		PF13392.6 HNH endonuclease
WHJYC_DN34971_c1_g1_i16_len3936	Reptiles	Terrestrial	NC_010558.1.6276004.p01 catA	NA	catA	Chloramphenicol	92.8	69.863		PF05367.11 Phage_endonuclease_I
WHJYC_DN34971_c1_g1_i17_len1103	Reptiles	Terrestrial	YP_001687825 tetA	Multispecies including some clinical isolates	tetA	Tetracycline	100	59.8485		TIGR03744 conjugative_transfer_ATPase
WHJYC_DN34971_c1_g1_i2_len2763	Reptiles	Terrestrial	GQ149347.1.gene4.p1 TEM_171	Giant panda	TEM_171	Beta-lactam	99.7	100	NC_025174.1		Proteobacteria
WHJYC_DN34971_c1_g1_i4_len3304	Reptiles	Terrestrial	GQ149347.1.gene4.p1 TEM_171	Giant panda	TEM_171	Beta-lactam	99.7	100	NC_025174.1		Proteobacteria
WHJYC_DN34971_c1_g1_i6_len2034	Reptiles	Terrestrial	GQ149347.1.gene4.p1 TEM_171	Giant panda	TEM_171	Beta-lactam	99.5	66.0839	NC_019058.1	PF05367.11 Phage_endonuclease_I	Proteobacteria
WHJYC_DN34971_c1_g1_i7_len2600	Reptiles	Terrestrial	GQ149347.1.gene4.p1 TEM_171	Giant panda	TEM_171	Beta-lactam	99.7	100	NC_025174.1		Proteobacteria
WHJYC_DN34971_c1_g1_i8_len3822	Reptiles	Terrestrial	GQ149347.1.gene4.p1 TEM_171	Giant panda	TEM_171	Beta-lactam	99.7	100	NC_025025.1		Proteobacteria
WHJYC_DN34971_c1_g1_i9_len1752	Reptiles	Terrestrial	gi|1031655761|gb|ANG24271.1| TEM_1	Synthetic construct	TEM_1	Beta-lactam	96.8	32.5175	NZ_CP011006.1
WHJYC_DN34971_c1_g5_i1_len759	Reptiles	Terrestrial	AF326777.3.gene18.p01 cat_chloramphenicol_acetyltransferase	Multispecies including some clinical isolates	cat	Chloramphenicol	94.7	34.7032
WHJYC_DN34971_c1_g5_i2_len671	Reptiles	Terrestrial	AF326777.3.gene18.p01 cat_chloramphenicol_acetyltransferase	Multispecies including some clinical isolates	cat	Chloramphenicol	94.7	34.7032			Proteobacteria	Gammaproteobacteria
WHJYC_DN34971_c1_g9_i1_len1892	Reptiles	Terrestrial	gi|1004696287|gb|AMP47315.1| tetA	Environemental samples	tetA	Tetracycline	100	42.1717	NZ_CP030184.1	PF03811.13 Zn_Tnp_IS1	Proteobacteria	Gammaproteobacteria	Enterobacteriales	Enterobacteriaceae
WHJYC_DN39179_c0_g1_i1_len281	Reptiles	Terrestrial	gi|927044729|gb|ALD75936.1| mdfA	Clinical isolate	mdfA	Multidrug	100	23.25			Proteobacteria	Gammaproteobacteria	Enterobacteriales	Enterobacteriaceae
WHJYC_DN41962_c0_g1_i1_len478	Reptiles	Terrestrial	gi|489927712|ref|WP_003831044.1| mexE	Multispecies	mexE	Multidrug	98.7	40.0504			Proteobacteria	Gammaproteobacteria	Enterobacteriales	Enterobacteriaceae
WHJYC_DN46475_c0_g1_i1_len248	Reptiles	Terrestrial	ZP_04651279 emrD	Multispecies including some clinical isolates	emrD	Multidrug	100	21.4099			Proteobacteria	Gammaproteobacteria	Enterobacteriales	Enterobacteriaceae	Escherichia	Escherichia coli
WHJYC_DN67744_c0_g1_i1_len454	Reptiles	Terrestrial	AAA16406 bcr	Clinical strain	bicyclomycin_multidrug_efflux_protein_bcr	Multidrug	99.3	40.0531			Proteobacteria	Gammaproteobacteria	Enterobacteriales	Enterobacteriaceae
WHJYC_DN67795_c0_g1_i1_len275	Reptiles	Terrestrial	NC_002695.1.915750.p01 mdtE	Clinical isolate	mdtE	Multidrug	100	23.6364			Proteobacteria	Gammaproteobacteria	Enterobacteriales	Enterobacteriaceae	Escherichia
WHJYGF_DN75218_c4_g10_i1_len503	Reptiles	Terrestrial	YP_001687825 tetA	Multispecies including some clinical isolates	tetA	Tetracycline	100	42.1717
WHJYGF_DN75218_c4_g5_i3_len1375	Reptiles	Terrestrial	gi|1004696287|gb|AMP47315.1| tetA	Environemental samples	tetA	Tetracycline	100	23.4848			Proteobacteria	Gammaproteobacteria	Enterobacteriales	Enterobacteriaceae
WHJYGF_DN75218_c4_g5_i4_len988	Reptiles	Terrestrial	gi|1004696287|gb|AMP47315.1| tetA	Environemental samples	tetA	Tetracycline	100	33.8384
WHJYGF_DN75395_c0_g1_i1_len1966	Reptiles	Terrestrial	GQ149347.1.gene4.p1 TEM_171	Giant panda	TEM_171	Beta-lactam	99.7	100	NC_025010.1		Proteobacteria	Gammaproteobacteria
WHJYGF_DN75395_c0_g1_i10_len2739	Reptiles	Terrestrial	GQ149347.1.gene4.p1 TEM_171	Giant panda	TEM_171	Beta-lactam	99.7	100	NC_025025.1		Proteobacteria	Gammaproteobacteria
WHJYGF_DN75395_c0_g1_i11_len1896	Reptiles	Terrestrial	NC_010558.1.6276004.p01 catA	NA	catA	Chloramphenicol	92.8	69.863
WHJYGF_DN75395_c0_g1_i2_len2241	Reptiles	Terrestrial	GQ149347.1.gene4.p1 TEM_171	Giant panda	TEM_171	Beta-lactam	99.7	100	NC_025025.1	PF03811.13 Zn_Tnp_IS1	Proteobacteria	Gammaproteobacteria
WHJYGF_DN75395_c0_g1_i5_len2462	Reptiles	Terrestrial	NC_010558.1.6276004.p01 catA	NA	catA	Chloramphenicol	92.8	69.863
WHJYGF_DN75395_c0_g1_i7_len2173	Reptiles	Terrestrial	GQ149347.1.gene4.p1 TEM_171	Giant panda	TEM_171	Beta-lactam	99.7	100	NZ_CP005786.1		Proteobacteria	Gammaproteobacteria
WHJYGF_DN79039_c0_g1_i1_len225	Reptiles	Terrestrial	gi|507097545|ref|WP_016168184.1| ompR	Multispecies	ompR	Multidrug	98.6	32.4561			Proteobacteria	Gammaproteobacteria	Pseudomonadales	Moraxellaceae	Acinetobacter
WHQSR_DN5429_c0_g1_i1_len248	Ray-finned fish	Freshwater	YP_002240485 ksgA	Multispecies	ksgA	Kasugamycin	93.9	30.0366			Proteobacteria	Gammaproteobacteria	Enterobacteriales	Enterobacteriaceae
WHQSR_DN5711_c0_g1_i1_len234	Ray-finned fish	Freshwater	gi|485813635|ref|WP_001433259.1| ompF	Multispecies	ompF	Multidrug	100	21.3296			Proteobacteria	Gammaproteobacteria	Enterobacteriales	Enterobacteriaceae	Escherichia	Escherichia coli
WHQSR_DN7854_c0_g1_i1_len366	Ray-finned fish	Freshwater	NC_010400.5984384.p01 adeC	Clinical isolate	adeC	Multidrug	84.3	24.9485			Proteobacteria	Gammaproteobacteria	Pseudomonadales	Moraxellaceae	Acinetobacter
WHWGC_DN147559_c5_g1_i15_len2915	Reptiles	Terrestrial	NC_010558.1.6276004.p01 catA	NA	catA	Chloramphenicol	92.8	69.863		PF05367.11 Phage_endonuclease_I	Proteobacteria	Gammaproteobacteria	Enterobacteriales	Enterobacteriaceae
WHWGC_DN147559_c5_g1_i17_len1177	Reptiles	Terrestrial	gi|1004696287|gb|AMP47315.1| tetA	Environemental samples	tetA	Tetracycline	100	23.4848			Proteobacteria	Gammaproteobacteria	Enterobacteriales	Enterobacteriaceae
WHWGC_DN147559_c5_g1_i18_len1121	Reptiles	Terrestrial	gi|1004696287|gb|AMP47315.1| tetA	Environemental samples	tetA	Tetracycline	100	23.4848			Proteobacteria	Gammaproteobacteria	Enterobacteriales	Enterobacteriaceae
WHWGC_DN147559_c5_g1_i3_len1061	Reptiles	Terrestrial	AF326777.3.gene18.p01 cat_chloramphenicol_acetyltransferase	Multispecies including some clinical isolates	cat	Chloramphenicol	94.7	34.2466			Proteobacteria	Gammaproteobacteria	Enterobacteriales	Enterobacteriaceae
WHWGC_DN147559_c5_g1_i5_len679	Reptiles	Terrestrial	gi|1004696287|gb|AMP47315.1| tetA	Environemental samples	tetA	Tetracycline	100	39.1414			Proteobacteria	Gammaproteobacteria	Enterobacteriales	Enterobacteriaceae
WHWGC_DN147559_c5_g1_i8_len3077	Reptiles	Terrestrial	NC_010558.1.6276004.p01 catA	NA	catA	Chloramphenicol	92.8	69.863		PF05367.11 Phage_endonuclease_I	Proteobacteria	Gammaproteobacteria	Enterobacteriales	Enterobacteriaceae
WHWGC_DN147559_c5_g1_i9_len3458	Reptiles	Terrestrial	NC_010558.1.6276004.p01 catA	NA	catA	Chloramphenicol	92.8	69.863		PF05367.11 Phage_endonuclease_I	Proteobacteria	Gammaproteobacteria	Enterobacteriales	Enterobacteriaceae
WHWGC_DN147559_c5_g6_i1_len1221	Reptiles	Terrestrial	GQ149347.1.gene4.p1 TEM_171	Giant panda	TEM_171	Beta-lactam	99.7	100	NC_025174.1
WHWGC_DN237399_c0_g1_i1_len224	Reptiles	Terrestrial	U10251.1.gene1.p01 OXA_12	Clinical isolate	OXA_12	Beta-lactam	95.9	28.0303			Proteobacteria	Gammaproteobacteria	Aeromonadales	Aeromonadaceae	Aeromonas	Aeromonas veronii
WHWGC_DN298638_c0_g1_i1_len227	Reptiles	Terrestrial	AAM63403 class_B_beta_lactamase	NA	class_B_beta_lactamase	Beta-lactam	100	29.5276			Proteobacteria	Gammaproteobacteria	Aeromonadales	Aeromonadaceae	Aeromonas	Aeromonas veronii
WHWGGF_DN56592_c0_g1_i1_len232	Reptiles	Terrestrial	gi|491130228|ref|WP_004988656.1| class_C_beta_lactamase	Multispecies	class_C_beta_lactamase	Beta-lactam	100	20.1592
WHWGGF_DN75655_c7_g7_i1_len275	Reptiles	Terrestrial	gi|1004696287|gb|AMP47315.1| tetA	Environemental samples	tetA	Tetracycline	100	22.9798			Proteobacteria	Gammaproteobacteria	Enterobacteriales	Enterobacteriaceae
XMTSYC_DN13588_c1_g1_i11_len2331	Cartilaginous fish	Marine	GQ149347.1.gene4.p1 TEM_171	Giant panda	TEM_171	Beta-lactam	99.5	74.4755	NZ_CP005786.1		Proteobacteria	Gammaproteobacteria
XMTSYC_DN13588_c1_g1_i3_len2184	Cartilaginous fish	Marine	gi|1031655761|gb|ANG24271.1| TEM_1	Synthetic construct	TEM_1	Beta-lactam	100	23.4266	NZ_CP011006.1		Proteobacteria	Gammaproteobacteria	Enterobacteriales	Enterobacteriaceae
XMTSYC_DN13588_c1_g1_i4_len2039	Cartilaginous fish	Marine	AF326777.3.gene18.p01 cat_chloramphenicol_acetyltransferase	Multispecies including some clinical isolates	cat	Chloramphenicol	94.9	35.6164	NZ_CP005786.1
XMTSYC_DN13588_c1_g1_i6_len1729	Cartilaginous fish	Marine	gi|1031655761|gb|ANG24271.1| TEM_1	Synthetic construct	TEM_1	Beta-lactam	100	23.4266	NZ_CP005786.1
XMTSYC_DN13588_c1_g1_i8_len1491	Cartilaginous fish	Marine	GQ149347.1.gene4.p1 TEM_171	Giant panda	TEM_171	Beta-lactam	99.5	74.4755	NC_019058.1		Proteobacteria	Gammaproteobacteria
XMTSYC_DN13588_c1_g1_i9_len1873	Cartilaginous fish	Marine	gi|1031655761|gb|ANG24271.1| TEM_1	Synthetic construct	TEM_1	Beta-lactam	100	23.4266	NZ_CP005786.1
XMTSYC_DN31690_c0_g1_i1_len417	Cartilaginous fish	Marine	ZP_00990220|tetracycline|tet34	Multispecies	tet34	Tetracycline	98.3	37.6623			Proteobacteria	Gammaproteobacteria	Enterobacteriales	Enterobacteriaceae	Vibrio
XMTSYC_DN6622_c0_g1_i1_len413	Cartilaginous fish	Marine	ZP_00990220|tetracycline|tet34	Multispecies	tet34	Tetracycline	80.3	88.961			Proteobacteria	Gammaproteobacteria	Vibrionales	Vibrionaceae	Aliivibrio	Aliivibrio fischeri
XMTSYC_DN6803_c0_g1_i1_len365	Cartilaginous fish	Marine	gi|992042383|ref|WP_061019066.1| TolC	Multispecies	TolC	Multidrug	100	25.4587			Proteobacteria	Gammaproteobacteria	Vibrionales	Vibrionaceae	Vibrio
XMTSYG_DN10582_c0_g1_i10_len2799	Cartilaginous fish	Marine	GQ149347.1.gene4.p1 TEM_171	Giant panda	TEM_171	Beta-lactam	99.7	100	NC_025174.1
XMTSYG_DN10582_c0_g1_i12_len3097	Cartilaginous fish	Marine	NC_010558.1.6276004.p01 catA	NA	catA	Chloramphenicol	92.8	69.863		PF13392.6 HNH endonuclease	Proteobacteria	Gammaproteobacteria	Enterobacteriales	Enterobacteriaceae
XMTSYG_DN10582_c0_g1_i3_len4349	Cartilaginous fish	Marine	GQ149347.1.gene4.p1 TEM_171	Giant panda	TEM_171	Beta-lactam	99.7	100	NC_025174.1	PF13392.6 HNH endonuclease	Proteobacteria	Gammaproteobacteria	Enterobacteriales	Enterobacteriaceae
XMTSYG_DN10582_c0_g1_i8_len3399	Cartilaginous fish	Marine	NC_010558.1.6276004.p01 catA	NA	catA	Chloramphenicol	92.8	69.863		PF13392.6 HNH endonuclease	Proteobacteria	Gammaproteobacteria	Enterobacteriales	Enterobacteriaceae
XMTSYG_DN10582_c0_g1_i9_len1381	Cartilaginous fish	Marine	GQ149347.1.gene4.p1 TEM_171	Giant panda	TEM_171	Beta-lactam	99.2	41.2587			Proteobacteria
XMTSYS_DN1235_c0_g1_i1_len271	Cartilaginous fish	Marine	gi|485813635|ref|WP_001433259.1| ompF	Multispecies	ompF	Multidrug	100	24.9307			Proteobacteria	Gammaproteobacteria	Enterobacteriales	Enterobacteriaceae
XMTSYS_DN13135_c0_g1_i1_len325	Cartilaginous fish	Marine	gi|771454761|ref|WP_045149331.1| class_C_beta_lactamase	Multispecies	class_C_beta_lactamase	Beta-lactam	100	28.382			Proteobacteria	Gammaproteobacteria	Enterobacteriales	Enterobacteriaceae
XMTSYS_DN15448_c0_g1_i1_len259	Cartilaginous fish	Marine	CAA63057 mdtH	Clinical isolate	mdtH	Multidrug	100	21.393			Proteobacteria	Gammaproteobacteria	Enterobacteriales	Enterobacteriaceae
XMTSYS_DN15698_c0_g1_i1_len222	Cartilaginous fish	Marine	A7ZW03 ksgA	Human commensal E.coil isolate	ksgA	Kasugamycin	100	26.7399			Proteobacteria	Gammaproteobacteria	Enterobacteriales	Enterobacteriaceae	Escherichia	Escherichia coli
XMTSYS_DN16393_c0_g1_i1_len236	Cartilaginous fish	Marine	gi|485802516|ref|WP_001423265.1| class_C_beta_lactamase	Multispecies	class_C_beta_lactamase	Beta-lactam	100	20.6897			Proteobacteria	Gammaproteobacteria	Enterobacteriales	Enterobacteriaceae
XMTSYS_DN2209_c0_g1_i1_len315	Cartilaginous fish	Marine	A7ZZ10 mdtG	Human commensal E.coil isolate	mdtG	Multidrug	100	25.6724			Proteobacteria	Gammaproteobacteria	Enterobacteriales	Enterobacteriaceae
XMTSYS_DN6133_c0_g1_i1_len343	Cartilaginous fish	Marine	ZP_02775049| mdfA	Multispecies including some clinical isolates	mdfA	Multidrug	100	27.561			Proteobacteria	Gammaproteobacteria	Enterobacteriales	Enterobacteriaceae	Escherichia
XMTSYS_DN7494_c0_g1_i4_len1176	Cartilaginous fish	Marine	GQ149347.1.gene4.p1 TEM_171	Giant panda	TEM_171	Beta-lactam	100	52.0979	NC_019058.1
XMTSYS_DN7494_c0_g1_i7_len1708	Cartilaginous fish	Marine	KC900516.1.gene1.p1 TEM_205	NA	TEM_205	Beta-lactam	85.2	44.7552	NZ_CP011006.1
ZGLXR_DN100286_c0_g1_i1_len405	Reptiles	Terrestrial	P74872|beta_lactam|penA	Calf	penA	Beta-lactam	87.4	21.6693			Proteobacteria	Gammaproteobacteria	Enterobacteriales	Enterobacteriaceae	Citrobacter	Citrobacter portucalensis
ZGLXR_DN104867_c0_g1_i1_len307	Reptiles	Terrestrial	AY339625.2.gene8.p01 CMY_13	Escherichia coli plasmid p541	CMY_13	Beta-lactam	100	26.7717	NG_048799.1		Proteobacteria	Gammaproteobacteria	Enterobacteriales	Enterobacteriaceae
ZGLXR_DN110653_c0_g1_i1_len919	Reptiles	Terrestrial	YP_002846930 emrD	Multispecies	emrD	Multidrug	99.7	73.0964			Proteobacteria	Gammaproteobacteria	Enterobacteriales	Enterobacteriaceae
ZGLXR_DN110909_c0_g1_i1_len220	Reptiles	Terrestrial	YP_002479998 bacA	NA	bacA	Bacitracin	97.3	27.5472			Proteobacteria	Deltaproteobacteria	Desulfovibrionales	Desulfovibrionaceae	Desulfovibrio
ZGLXR_DN11953_c0_g1_i1_len270	Reptiles	Terrestrial	gi|949718946|ref|WP_057063452.1| macA	Multispecies	macA	MLS	100	23.7197			Proteobacteria	Gammaproteobacteria	Enterobacteriales	Enterobacteriaceae	Citrobacter	Citrobacter freundii complex
ZGLXR_DN120605_c0_g1_i1_len296	Reptiles	Terrestrial	YP_002240485 ksgA	Multispecies	ksgA	Kasugamycin	98	35.8974			Proteobacteria	Gammaproteobacteria	Enterobacteriales	Enterobacteriaceae	Enterobacter
ZGLXR_DN122007_c0_g1_i1_len445	Reptiles	Terrestrial	YP_002850217 arnA	Multispecies	arnA	Polymyxin	98	22.4242			Proteobacteria	Gammaproteobacteria	Enterobacteriales	Enterobacteriaceae	Citrobacter	Citrobacter freundii
ZGLXR_DN124086_c0_g1_i1_len311	Reptiles	Terrestrial	gi|1033087510|ref|WP_064397096.1 TolC	Clinical isolate	TolC	Multidrug	97.1	21.1934			Proteobacteria	Gammaproteobacteria	Enterobacteriales	Enterobacteriaceae
ZGLXR_DN125971_c0_g1_i1_len788	Reptiles	Terrestrial	gi|516081407|ref|WP_017511990.1 multidrug_transporter	Multispecies	multidrug_transporter	Multidrug	99.6	25			Proteobacteria	Betaproteobacteria	Burkholderiales	Burkholderiaceae
ZGLXR_DN128622_c0_g1_i1_len424	Reptiles	Terrestrial	gi|817124242|ref|WP_046496884.1 TolC	Multispecies	TolC	Multidrug	99.3	28.6004			Proteobacteria	Gammaproteobacteria	Enterobacteriales	Enterobacteriaceae
ZGLXR_DN128762_c0_g1_i1_len267	Reptiles	Terrestrial	gi|241992581|gb|ACS73641.1 aadA	Environemental samples	aadA	Aminoglycoside	100	33.4601			Proteobacteria	Gammaproteobacteria
ZGLXR_DN147009_c0_g1_i1_len627	Reptiles	Terrestrial	gi|496060712|ref|WP_008785219.1| macA	Multispecies	macA	MLS	99.5	50.4043			Proteobacteria	Gammaproteobacteria	Enterobacteriales	Enterobacteriaceae	Salmonella	Salmonella enterica
ZGLXR_DN1592_c1_g1_i1_len1624	Reptiles	Terrestrial	gi|489931383|ref|WP_003834702.1| arnA	Multispecies	arnA	Polymyxin	100	39.5455			Proteobacteria	Gammaproteobacteria	Enterobacteriales	Enterobacteriaceae
ZGLXR_DN20933_c0_g1_i1_len657	Reptiles	Terrestrial	gi|507083411|ref|WP_016154159.1 emrB	Multispecies	emrB	Multidrug	100	34.7656			Proteobacteria	Gammaproteobacteria	Enterobacteriales	Enterobacteriaceae
ZGLXR_DN23068_c0_g1_i1_len297	Reptiles	Terrestrial	gi|817124242|ref|WP_046496884.1 TolC	Multispecies	TolC	Multidrug	100	20.0811			Proteobacteria	Gammaproteobacteria	Enterobacteriales	Enterobacteriaceae	Escherichia	Escherichia fergusonii
ZGLXR_DN2827_c0_g1_i1_len664	Reptiles	Terrestrial	gi|507083411|ref|WP_016154159.1 emrB	Multispecies	emrB	Multidrug	99.5	41.0156			Proteobacteria	Gammaproteobacteria	Enterobacteriales	Enterobacteriaceae
ZGLXR_DN29576_c0_g1_i1_len1334	Reptiles	Terrestrial	YP_002848751 mdfA	Multispecies	mdfA	Multidrug	100	100			Proteobacteria	Gammaproteobacteria	Enterobacteriales	Enterobacteriaceae	Citrobacter	Citrobacter freundii complex
ZGLXR_DN48168_c0_g2_i1_len504	Reptiles	Terrestrial	gi|696367936|ref|WP_032942948.1| mdtG	Multispecies	mdtG	Multidrug	100	26.601			Proteobacteria	Gammaproteobacteria	Enterobacteriales	Enterobacteriaceae	Citrobacter
ZGLXR_DN50782_c0_g1_i1_len959	Reptiles	Terrestrial	YP_002849300 mdtK	Multispecies	mdtK	Multidrug	99.7	66.7396			Proteobacteria	Gammaproteobacteria	Enterobacteriales	Enterobacteriaceae
ZGLXR_DN50782_c0_g2_i1_len292	Reptiles	Terrestrial	gi|754964131|ref|WP_042320052.1| mdtK	Multispecies	mdtK	Multidrug	95.8	21.0066			Proteobacteria	Gammaproteobacteria	Enterobacteriales	Enterobacteriaceae
ZGLXR_DN58955_c0_g1_i1_len847	Reptiles	Terrestrial	YP_002850162 bcr	Multispecies	bicyclomycin_multidrug_efflux_protein_bcr	Multidrug	100	70.9596			Proteobacteria	Gammaproteobacteria	Enterobacteriales	Enterobacteriaceae
ZGLXR_DN58955_c0_g1_i2_len811	Reptiles	Terrestrial	YP_002850162 bcr	Multispecies	bicyclomycin_multidrug_efflux_protein_bcr	Multidrug	100	58.3333			Proteobacteria	Gammaproteobacteria	Enterobacteriales	Enterobacteriaceae
ZGLXR_DN61138_c0_g1_i1_len3173	Reptiles	Terrestrial	GQ149347.1.gene4.p1 TEM_171	Giant panda	TEM_171	Beta-lactam	99.7	100	NC_025174.1		Proteobacteria	Gammaproteobacteria
ZGLXR_DN61138_c0_g1_i2_len2430	Reptiles	Terrestrial	GQ149347.1.gene4.p1 TEM_171	Giant panda	TEM_171	Beta-lactam	98.5	95.4545	NZ_CP005786.1		Proteobacteria	Gammaproteobacteria
ZGLXR_DN62706_c0_g3_i3_len2431	Reptiles	Terrestrial	gi|754957001|ref|WP_042313108.1| emrA	Multispecies	emrA	Multidrug	95.3	92.3077			Proteobacteria	Gammaproteobacteria	Enterobacteriales	Enterobacteriaceae
ZGLXR_DN62846_c0_g1_i1_len2227	Reptiles	Terrestrial	CP000034.1.gene3672.p01 ompR	Clinical isolate	ompR	Multidrug	95.8	99.7778			Proteobacteria	Gammaproteobacteria	Enterobacteriales	Enterobacteriaceae
ZGLXR_DN63108_c0_g1_i1_len1438	Reptiles	Terrestrial	ABV66095 qnrB	Clinical isolate	qnrB	Quinolone	99.5	97.3451			Proteobacteria	Gammaproteobacteria	Enterobacteriales	Enterobacteriaceae	Klebsiella	Klebsiella pneumoniae
ZGLXR_DN63857_c0_g2_i2_len942	Reptiles	Terrestrial	ZP_04638974 rosB	Multispecies	rosB	Fosmidomycin	84.3	32.8597			Proteobacteria	Gammaproteobacteria	Enterobacteriales	Enterobacteriaceae
ZGLXR_DN64489_c0_g2_i3_len310	Reptiles	Terrestrial	gi|377849761|gb|EHU14730.1 ompF	Clinical isolate	ompF	Multidrug	94.1	23.9437			Proteobacteria	Gammaproteobacteria	Enterobacteriales	Enterobacteriaceae
ZGLXR_DN64489_c0_g2_i4_len481	Reptiles	Terrestrial	gi|377849761|gb|EHU14730.1 ompF	Clinical isolate	ompF	Multidrug	84.1	46.1972			Proteobacteria	Gammaproteobacteria	Enterobacteriales	Enterobacteriaceae
ZGLXR_DN64489_c0_g3_i1_len857	Reptiles	Terrestrial	CP000034.1.gene2328.p01 ompF	Clinical isolate	ompF	Multidrug	83.2	70.7182			Proteobacteria	Gammaproteobacteria	Enterobacteriales	Enterobacteriaceae
ZGLXR_DN64489_c0_g4_i1_len310	Reptiles	Terrestrial	AF336095.1.gene1.p01 omp36	Clinical isolate	omp36	Multidrug	81.1	25.3333			Proteobacteria	Gammaproteobacteria	Enterobacteriales	Enterobacteriaceae
ZGLXR_DN64489_c0_g4_i2_len1122	Reptiles	Terrestrial	AF336095.1.gene1.p01 omp36	Clinical isolate	omp36	Multidrug	81.1	25.3333			Proteobacteria	Gammaproteobacteria	Enterobacteriales	Enterobacteriaceae
ZGLXR_DN64489_c0_g7_i1_len379	Reptiles	Terrestrial	gi|377849761|gb|EHU14730.1 ompF	Clinical isolate	ompF	Multidrug	83.3	32.1127			Proteobacteria	Gammaproteobacteria	Enterobacteriales	Enterobacteriaceae
ZGLXR_DN64489_c1_g1_i1_len264	Reptiles	Terrestrial	gi|377849761|gb|EHU14730.1 ompF	Clinical isolate	ompF	Multidrug	83	24.7887			Proteobacteria	Gammaproteobacteria	Enterobacteriales	Enterobacteriaceae	Citrobacter	Citrobacter amalonaticus
ZGLXR_DN64600_c0_g3_i1_len968	Reptiles	Terrestrial	YP_002847905 bacA	Multispecies	bacA	Bacitracin	99.4	61.7647			Proteobacteria	Gammaproteobacteria	Enterobacteriales	Enterobacteriaceae
ZGLXR_DN64600_c0_g3_i2_len2352	Reptiles	Terrestrial	YP_002847905 bacA	Multispecies	bacA	Bacitracin	100	100			Proteobacteria	Gammaproteobacteria	Enterobacteriales	Enterobacteriaceae
ZGLXR_DN64646_c0_g3_i1_len2449	Reptiles	Terrestrial	gi|851970138|ref|WP_048236776.1| TolC	Clinical isolate	TolC	Multidrug	99.4	100			Proteobacteria	Gammaproteobacteria	Enterobacteriales	Enterobacteriaceae	Citrobacter
ZGLXR_DN64646_c0_g3_i2_len1166	Reptiles	Terrestrial	gi|851970138|ref|WP_048236776.1| TolC	Clinical isolate	TolC	Multidrug	95.9	54.898			Proteobacteria	Gammaproteobacteria	Enterobacteriales	Enterobacteriaceae
ZGLXR_DN64758_c3_g4_i1_len256	Reptiles	Terrestrial	AF336095.1.gene1.p01 omp36	Clinical isolate	omp36	Multidrug	88.8	21.3333			Proteobacteria	Gammaproteobacteria	Enterobacteriales	Enterobacteriaceae
ZGLXR_DN64758_c3_g4_i4_len666	Reptiles	Terrestrial	gi|496081365|ref|WP_008805872.1| ompF	Multispecies	ompF	Multidrug	94.3	49.0251			Proteobacteria	Gammaproteobacteria	Enterobacteriales	Enterobacteriaceae
ZGLXR_DN64845_c0_g1_i2_len1568	Reptiles	Terrestrial	gi|851913025|ref|WP_048215946.1| macB	Multispecies	macB	MLS	100	37.8086			Proteobacteria	Gammaproteobacteria	Enterobacteriales	Enterobacteriaceae
ZGLXR_DN64881_c5_g1_i1_len1269	Reptiles	Terrestrial	YP_002847275 ksgA	Multispecies	ksgA	Kasugamycin	100	100			Proteobacteria	Gammaproteobacteria	Enterobacteriales	Enterobacteriaceae	Citrobacter	Citrobacter freundii complex
ZGLXR_DN64881_c5_g1_i2_len2945	Reptiles	Terrestrial	YP_002847275 ksgA	Multispecies	ksgA	Kasugamycin	100	100			Proteobacteria	Gammaproteobacteria	Enterobacteriales	Enterobacteriaceae	Citrobacter
ZGLXR_DN64881_c5_g6_i1_len453	Reptiles	Terrestrial	YP_001439344 ksgA	Multispecies	ksgA	Kasugamycin	97.3	54.9451			Proteobacteria	Gammaproteobacteria	Enterobacteriales	Enterobacteriaceae	Klebsiella
ZGLXR_DN65277_c0_g4_i7_len948	Reptiles	Terrestrial	gi|505808389|ref|WP_015706141.1| omp36	Multispecies	omp36	Multidrug	82.5	86.6667			Proteobacteria	Gammaproteobacteria	Enterobacteriales	Enterobacteriaceae
ZGLXR_DN65277_c0_g6_i1_len679	Reptiles	Terrestrial	gi|490306302|ref|WP_004201406.1| ompF	Multispecies	ompF	Multidrug	89.2	59.1667			Proteobacteria	Gammaproteobacteria	Enterobacteriales	Enterobacteriaceae	Klebsiella
ZGLXR_DN65305_c3_g2_i1_len2811	Reptiles	Terrestrial	YP_002848372 acrB	Multispecies	acrB	Multidrug	98	86.654			Proteobacteria	Gammaproteobacteria	Enterobacteriales	Enterobacteriaceae
ZGLXR_DN65305_c3_g2_i4_len1455	Reptiles	Terrestrial	YP_002848372 acrB	Multispecies	acrB	Multidrug	98.9	42.4214			Proteobacteria	Gammaproteobacteria	Enterobacteriales	Enterobacteriaceae
ZGLXR_DN65305_c3_g2_i5_len2816	Reptiles	Terrestrial	YP_002848372 acrB	Multispecies	acrB	Multidrug	100	86.7493			Proteobacteria	Gammaproteobacteria	Enterobacteriales	Enterobacteriaceae
ZGLXR_DN65305_c3_g3_i1_len5194	Reptiles	Terrestrial	gi|489927712|ref|WP_003831044.1| mexE	Multispecies	mexE	Multidrug	100	100			Proteobacteria	Gammaproteobacteria	Enterobacteriales	Enterobacteriaceae
ZGLXR_DN65305_c3_g3_i2_len695	Reptiles	Terrestrial	gi|573042590|emb|CDI16885.1| acrA	NA	acrA	Multidrug	94	20.1439			Proteobacteria	Gammaproteobacteria	Enterobacteriales	Enterobacteriaceae
ZGLXR_DN65305_c3_g3_i3_len506	Reptiles	Terrestrial	YP_002848373| mexE	Multispecies	mexE	Multidrug	93.3	39.8551			Proteobacteria	Gammaproteobacteria	Enterobacteriales	Enterobacteriaceae
ZGLXR_DN65305_c3_g3_i5_len5111	Reptiles	Terrestrial	gi|489927712|ref|WP_003831044.1| mexE	Multispecies	mexE	Multidrug	100	100			Proteobacteria	Gammaproteobacteria	Enterobacteriales	Enterobacteriaceae
ZGLXR_DN65305_c3_g3_i6_len2288	Reptiles	Terrestrial	gi|573042590|emb|CDI16885.1| acrA	NA	acrA	Multidrug	94	20.1439			Proteobacteria	Gammaproteobacteria	Enterobacteriales	Enterobacteriaceae
ZGLXR_DN77817_c0_g1_i1_len820	Reptiles	Terrestrial	gi|391322939|gb|EIQ79610.1| mdtL	Clinical isolate	mdtL	Multidrug	94.5	69.2112			Proteobacteria	Gammaproteobacteria	Enterobacteriales	Enterobacteriaceae	Citrobacter	Citrobacter freundii complex
ZGLXR_DN8179_c0_g1_i1_len491	Reptiles	Terrestrial	gi|489927712|ref|WP_003831044.1| mexE	Multispecies	mexE	Multidrug	95.7	41.0579			Proteobacteria	Gammaproteobacteria	Enterobacteriales	Enterobacteriaceae

## Sheet: Table S8
Table S8. Reference sequences and primers used in PCR assays.
To assess the RNA quailty, we amplified two virus sepcies in the corresponding libraries where they were identified in our previous study (Shi et al. 2018).
All the primers were designed based on both reference sequences and the ARG contigs.
Gene(s)	Primer name	Primer sequence	Accession number of reference sequences
Virus species
Astrovirus (library ZGLXR)	Astro-4353F-54	CATTGTGGCTGGACTTACACC	MG599920.1
	Astro-5335R1-54	CAAGGAAGCCACTAGCACT
	Astro-5076R2-54	AGGTATATATCTCCCACGCTTC
Reovirus (library FZFYC)	Reo-1897F1-54	GCCGAACTCTATAATCGTGGA	MG600120.1
	Reo-1991F2-54	GTTCGACTGCTACGTCCAC
	Reo-2778R-54	AAACTAGCAGCGTGATAACCC
ARGs
aadA	aadA_258F-58	AGAAGTCACCMTTGTYGTGC	NC010410, FJ820142
	aadA_570R1-58	GCGCTGTACCAAATGCGGGAC
	aadA_546R2-58	ACGTAAGCACTACATTTCGCTCA
aph(3')_I	aph_226F1_54	TTTATGCCTCTTCCGACCA	S78175, AF306519
	aph_246F2_54	CAAGCATTTTATCCGTACTCC
	aph_482R_54	GCTCGTCATCAAAATCACTCG
bacA	bacA_24F1-58	CAGCCGCCACWATAAAGCGRT	U00096, NW002475832
	bacA_130F2-59	RAAHCCRACKGCAAACATCGG
	bacA_478R-58	TSTTCCACGACACSATYAARTCR
ksgA	ksgA-2381F1	TGGAACATSAGCGGSGTBGAG	NW002475831
	ksgA-2401F2	GATGTTRTACGGCAGGTTRCCG
	ksgA-2638R	GGCDATKGTYGAAATCGGCCC
	ksgA-48F1	GGCAGTATTGCGCGACAGAG	Designed by contigs
	ksgA-57F2	GCGCGACAGAGATATTTTCCGC
	ksgA-233R	ATGCAACGATGCCTCACCCGG
MLS_ermF	ermF_91F_50	ATAAGTAATCAGGATACGGTT	AF203972, M17124
	ermF_419R1_50	TATGGATTGTAAAGCTTCCTCG
	ermF_300R2_50	TGCCATAAGGAATATTTGACACC
MLS_macA	macA-620F1-57	CCGCACAACAAGCACCGAA	CP045978
	macA-749F2-56	ATCCACTGACGCGCTACGAG
	macA-981R-56	CGTGTTTCACCATTACGCAAC
MLS_mefA	mefA_540F1_52	TGCATCTATTACGRTAGCWA	DQ304773, NC023287
	mefA_709F2_52	CCAATTAATGCACTATTYCCT
	mefA_1106R_52	TTACACCRATTCTATCAGCAA
Multi_acrB	acrB_1561F1_59	AAGAGYACGCACCAYTACACC	NC000913, DQ679966, AJ306389
	acrB_1663F2_59	TTCGTKCGTCTGCCAAGYTC
	acrB_2089R_59	CCAAACAGCTGGTTACGCGC
Multi_emrB	emrB-572F1-58	GACGTGAAACCCGCACCGAAC	U00096
	emrB-643F2-58	AGCCTGCAGATTATGCTCGAC
	emrB-888R-58	GCCGTGTAACCGTAGACCTCC
Multi_mdtG	mdtG-93F-58	CCGCTCTGAAACCGTAGTTCG	NC007779
	mdtG-542R1-58	CAGCCTGTTTGTCACTACGTT
	mdtG-489R2-58	CCCATTCTGACGCTGTATGTCC
Multi_mexE	mexE-292F-58	TAAGCCCTTCTTCCAGACGTG	Designed by contigs
	mexE-554R1-58	CARYTKGAYCCGATCTACGTKG
	mexE-531R2-58	YGTGACSCAGTCMAGCAACGA
Poly_arnA	arnA-1182F1-55	GCCGATTGAATATACCCGCAAC	U00096
	arnA-1273F2-55	AAGCGAATCATCTTCCCGTCA
	arnA-1491R-55	CGCTGCATTAAGGTTATCCAGT
qnrB	qnrB_65F_55	TTGACAGAAACCGCTTCACC	EU136182, EU273755, DQ631414, EU136183, HM192542, FJ981622
	qnrB_420R1_55	TCACACTTTTCCARCACGACT
	qnrB_325R2_55	ATTCATRAARCTTGCRCCGCG
tetA	tetA_624F1-61	CATGACTATCGTCGCCGCACT	KU544020, AB089596, NC004429
	tetA_764F2-61	TCGGAATCTTGCACGCCCTC
	tetA_1102R-61	CGCCTACAATCCATGCCAACCC
tetC	tetC-113F1-62	GCGATCATGGCGACCACACC	AY171578
	tetC-144F2-61	TCCTCTACGCCGGACGCATC
	tetC-515R-62	GCACCTGTCCTACGAGTTGCAT
tetQ	tetQ-683F-53	AAGCCAAAGTCTATCCGGTR	Z21523, AP006841, U73497, DQ093580, NZEQ999644
	tetQ-1248R1-53	GTTCTTCCAGCAATGTCTGT
	tetQ-1131R2-53	TATTCAGAGCGGATATMACC
rosA	rosA-625F1-54	ACAAAGAGCAACCTATGGCAAA	U46859
	rosA-649F2-54	AGTAAAAGTCTCATCGGCCAA
	rosA-1014R-54	CRTASACCAGWATKGCMGAGA
rosB	rosB-135F-55	CATTYACDCCDGGYTTYGTTG	U46859
	rosB-467R1-55	HACCATYRYCARRTCTTCSAC
	rosB-379R2-55	AGTARYACCACGGTACTGGCG
sul	sul-181F1-60	GARATCRSRCGTATYGCGCCG	JF969163, AY055428
	sul-314F2-60	GWTTTCCWGACSCTGCGYTCT
	sul-625R-60	CSCARRAAGGATTTSCGCGAMAC
